# Supplementary material for: RNA-Seq Whole Transcriptome Analysis of Bovine Mammary Epithelial Cells in Response to Intracellular Staphylococcus aureus
Source: Front Vet Sci. 2020 Dec 7;7:642. doi: 10.3389/fvets.2020.00642 (PMC7793973; doi:10.3389/fvets.2020.00642)
Supplement: Supplementary File 1 — Detailed information of DEmRNAs. Differently expressed mRNAs (DEmRNAs) in S. aureus infected mammary epithelial cells compared with non-infected mammary epithelial cells. [file Data_Sheet_1_v1.XLSX]

## Sheet: Sheet1
Gene	baseMean	log2FoldChange	lfcSE	stat	pvalue	padj
XM_002693003.4	120.757	-10.2964	1.68386	-6.11476	9.67047e-10	4.32753e-06
XM_024990675.1	215.927	-11.1348	1.88516	-5.90658	3.49286e-09	7.81526e-06
XM_024976798.1	172.259	6.33988	1.09834	5.77221	7.82368e-09	1.16703e-05
NM_001031767.2	55.8549	9.40469	1.64972	5.70079	1.19252e-08	1.33414e-05
XM_005204939.4	129.77	-8.50799	1.5167	-5.60956	2.02846e-08	1.81547e-05
XM_024994890.1	42.8145	9.02112	1.64944	5.46921	4.52055e-08	3.37158e-05
XM_005210579.4	52.7066	-9.1005	1.68064	-5.41491	6.13206e-08	3.92014e-05
XM_010812743.3	49.1085	-8.03161	1.51393	-5.30513	1.12592e-07	6.2981e-05
XM_010801204.3	195.979	-10.995	2.17699	-5.05056	4.40526e-07	0.00021904
XM_005206908.4	46.069	-8.90643	1.79281	-4.96787	6.7693e-07	0.000302926
XM_010816467.3	29.7453	-8.27495	1.6848	-4.91152	9.03722e-07	0.000367651
NM_174780.3	27.6501	-8.16956	1.67603	-4.87434	1.09172e-06	0.00040712
XM_015461691.2	20.0148	7.92414	1.67787	4.72275	2.32678e-06	0.000800949
XM_015471072.2	18.9158	7.84277	1.70645	4.59596	4.30768e-06	0.00137692
XM_010816063.3	51.5792	-9.06935	1.99658	-4.54245	5.56043e-06	0.00165886
XM_005210070.2	47.8108	-8.95989	1.99049	-4.50136	6.75209e-06	0.00188848
XM_005201812.4	15.7188	7.57589	1.70718	4.43767	9.09376e-06	0.0023938
NM_001075511.2	25.6864	-4.33162	0.979934	-4.42032	9.85543e-06	0.00245017
XM_010805062.3	136.763	5.58203	1.27822	4.36704	1.25944e-05	0.0029663
XM_010801807.2	27.3031	8.37195	1.93705	4.32202	1.5461e-05	0.00333869
XM_005215949.4	17.8116	-7.5349	1.74456	-4.31909	1.56676e-05	0.00333869
XM_024981215.1	23.1966	5.23573	1.21901	4.29508	1.7463e-05	0.00355213
XM_025000241.1	48.1774	7.30599	1.70993	4.27268	1.93139e-05	0.00375781
XR_003034588.1	15.7136	-7.35467	1.72804	-4.25607	2.08049e-05	0.00387925
XM_010805124.3	14.1072	-7.19906	1.69779	-4.24026	2.23263e-05	0.00399641
XM_024981218.1	15.2104	-7.30785	1.73679	-4.20767	2.58013e-05	0.0044408
XR_003033310.1	32.2121	3.46669	0.825708	4.19844	2.68759e-05	0.00445443
XM_024976077.1	52.981	-4.91033	1.19407	-4.11227	3.91786e-05	0.00626159
XM_015475528.2	523.431	-5.351	1.30666	-4.09518	4.21839e-05	0.00650941
XM_010816489.3	43.8998	-8.83673	2.19704	-4.0221	5.76807e-05	0.00806629
XR_003036906.1	86.1128	6.5849	1.63121	4.03683	5.41786e-05	0.00806629
XM_015458132.2	11.8703	-6.94948	1.72716	-4.02363	5.73071e-05	0.00806629
XM_024976384.1	9.04595	6.77842	1.75503	3.86227	0.000112338	0.0152337
NM_001034242.2	15.6541	-7.34874	1.90909	-3.84934	0.000118436	0.0155883
XM_024981182.1	104.617	5.38719	1.40549	3.83295	0.000126614	0.0161885
XM_002692260.5	9.29659	6.81851	1.78597	3.81782	0.000134634	0.0167358
XM_024978705.1	84.1367	-6.51807	1.72612	-3.77614	0.000159277	0.019264
XM_005226836.3	20.6742	4.21336	1.13063	3.72656	0.000194109	0.0223094
XM_015458567.2	11.8017	6.18186	1.65905	3.72615	0.000194428	0.0223094
XM_024995150.1	18.8773	-7.61947	2.1269	-3.58243	0.000340416	0.0371551
XM_024992252.1	15.7363	-7.35717	2.05177	-3.58577	0.000336085	0.0371551
XM_010813384.3	28.4884	-8.21266	2.30872	-3.55724	0.00037477	0.0399309
XM_024977093.1	34.1431	-8.47387	2.42022	-3.50128	0.000463035	0.048188
XM_024975741.1	10.2365	6.95759	1.99686	3.48426	0.000493491	0.0499102
XM_015459711.2	28.2495	8.42154	2.42016	3.47975	0.00050189	0.0499102
XM_024998205.1	6.57202	-6.09677	1.77695	-3.43103	0.000601285	0.05725
XM_024980657.1	190.574	11.1753	3.25246	3.43594	0.000590502	0.05725
XM_024990221.1	6.60002	6.32374	1.85979	3.40024	0.000673255	0.062767
XM_002697684.5	193.217	-10.9745	3.28348	-3.34233	0.00083078	0.0758723
XM_024998606.1	101.297	4.34797	1.31856	3.2975	0.00097549	0.0873063
NM_001206687.1	124.025	10.5556	3.21327	3.285	0.00101983	0.0884239
XM_005201851.4	78.6022	8.93303	2.72394	3.27945	0.00104009	0.0884239
XM_024979296.1	119.986	10.5078	3.20603	3.27751	0.00104725	0.0884239
XM_024975763.1	152.183	-10.6301	3.26731	-3.25346	0.00114009	0.0941852
XM_024998957.1	60.9729	7.6396	2.35128	3.24913	0.00115758	0.0941852
XM_005218191.4	16.6948	7.6628	2.36265	3.24331	0.00118149	0.0944136
NM_001206668.1	5.77667	-5.9113	1.8302	-3.22987	0.00123845	0.0960101
NM_001034323.2	30.0785	5.26819	1.63911	3.21406	0.00130874	0.0960101
XM_024975776.1	23.4157	3.0436	0.942839	3.22812	0.00124605	0.0960101
XM_024979295.1	151.16	-10.6203	3.29904	-3.21922	0.00128542	0.0960101
XM_010815831.3	21.176	5.08611	1.58172	3.21557	0.00130188	0.0960101
XM_024983010.1	106.476	10.3355	3.22651	3.2033	0.0013586	0.0973251
XM_024979298.1	112.833	10.4191	3.2551	3.20086	0.00137016	0.0973251
XM_002689629.6	99.631	10.2396	3.21291	3.18702	0.00143746	0.0993375
XM_025000813.1	5.08681	5.9471	1.86927	3.18151	0.00146509	0.0993375
XM_015458511.2	29.6857	8.49251	2.66634	3.18508	0.00144713	0.0993375
XM_005214658.4	23.8186	-7.95436	2.51406	-3.16395	0.00155642	0.102885
XM_010808556.3	5.101	5.95087	1.88161	3.16265	0.00156339	0.102885
XM_024979083.1	110.132	-10.1635	3.25681	-3.12069	0.00180427	0.117016
XM_015471690.2	72.8628	-5.6522	1.81479	-3.11452	0.00184246	0.117786
XR_003034918.1	49.4021	8.26129	2.66352	3.10164	0.00192451	0.121298
XM_024995857.1	6.00132	-5.96697	1.92904	-3.09323	0.0019799	0.123056
XM_024982730.1	71.2024	9.75497	3.17741	3.0701	0.00213984	0.128035
XM_024982345.1	69.8384	9.72709	3.16718	3.07121	0.0021319	0.128035
XM_010806973.3	65.6433	9.63764	3.14005	3.06927	0.00214584	0.128035
NM_001206473.1	5.28739	-5.78215	1.88823	-3.0622	0.00219717	0.129373
XM_005228021.3	63.5589	9.59109	3.13713	3.05728	0.00223356	0.129807
XM_010820258.3	63.3488	9.5863	3.14339	3.04967	0.00229094	0.131435
XM_005206911.4	62.7122	9.57172	3.15077	3.0379	0.00238231	0.132993
NM_001192437.2	59.2774	9.49049	3.12726	3.03476	0.00240724	0.132993
XM_024994095.1	146.977	7.33786	2.41416	3.03951	0.0023696	0.132993
XM_024981127.1	96.8865	-9.97865	3.29607	-3.02743	0.00246639	0.134599
XR_003031708.1	36.2264	3.46723	1.15708	2.99653	0.0027307	0.147227
XM_005228020.4	10.3213	6.96942	2.33196	2.98865	0.00280211	0.149279
XM_024996062.1	65.6239	-9.41651	3.16118	-2.9788	0.00289381	0.151283
XM_010817877.3	50.806	9.26798	3.11475	2.97551	0.00292501	0.151283
NM_181813.2	62.9423	-9.35639	3.14625	-2.97382	0.00294115	0.151283
XM_005225315.4	50.9315	9.27159	3.12197	2.96979	0.00298	0.15154
XM_024978527.1	61.329	-9.31891	3.14662	-2.96156	0.00306081	0.152579
XM_024995566.1	50.1553	-6.60618	2.2363	-2.95406	0.0031362	0.152579
XM_024997687.1	58.5297	-5.98271	2.02529	-2.954	0.00313682	0.152579
NM_001098928.2	47.7974	9.17993	3.10538	2.95613	0.00311522	0.152579
XM_024998157.1	26.8875	-4.41665	1.50538	-2.93391	0.00334726	0.161064
XM_010809611.3	97.1012	-4.54552	1.55233	-2.92819	0.00340937	0.162308
XM_010815901.3	11.6297	-6.91979	2.36852	-2.92157	0.00348271	0.164054
XM_024999586.1	53.3498	-9.11786	3.13015	-2.91292	0.00358071	0.166913
XM_024990556.1	54.9023	5.67814	1.95424	2.90555	0.0036661	0.168048
XM_010804014.3	52.5083	-9.09492	3.13148	-2.90435	0.00368016	0.168048
XM_024996061.1	50.8079	-9.04733	3.13659	-2.88445	0.003921	0.177237
XM_010819074.1	46.7706	-8.92798	3.11773	-2.86361	0.00418837	0.184055
XM_005208088.4	39.8723	4.87784	1.7024	2.86527	0.00416655	0.184055
XR_003030246.1	36.2107	8.77956	3.06646	2.8631	0.00419522	0.184055
NM_001192452.1	46.0223	-8.90472	3.11555	-2.85815	0.00426117	0.185133
XM_005205732.4	46.1333	-8.90809	3.12696	-2.8488	0.00438844	0.188829
XR_003029630.1	36.4504	8.78897	3.09401	2.84064	0.00450238	0.191887
XM_024998731.1	6.37498	-6.05415	2.15305	-2.8119	0.00492496	0.20716
XM_024978906.1	88.8093	-2.75699	0.981118	-2.81005	0.00495333	0.20716
NM_001008666.1	32.8409	8.63852	3.08051	2.80425	0.00504336	0.208972
NM_001100313.1	37.9472	-8.62639	3.1004	-2.78235	0.00539667	0.213717
XM_024992360.1	7.12655	-4.27531	1.53538	-2.78452	0.00536069	0.213717
XM_005212885.3	152.609	1.52592	0.54831	2.78295	0.00538664	0.213717
XM_024990434.1	27.6457	-3.25555	1.16778	-2.78782	0.00530641	0.213717
NM_001046491.2	36.0568	8.77317	3.14324	2.79112	0.00525258	0.213717
XM_010809331.3	36.3108	-8.5628	3.09081	-2.77041	0.00559857	0.219768
XM_002691900.6	28.6652	8.4423	3.05538	2.76309	0.00572573	0.222806
XM_024977091.1	119.432	4.10251	1.48709	2.75876	0.00580219	0.223835
XM_024994662.1	35.1361	-8.51533	3.09028	-2.75552	0.00585988	0.224128
XM_024998243.1	24.6296	-5.13031	1.87585	-2.73493	0.00623939	0.236621
XM_024987858.1	17.2966	4.44092	1.62779	2.72818	0.00636843	0.239485
XM_024988850.1	37.5005	-8.60936	3.16311	-2.7218	0.00649274	0.240124
XM_024975512.1	32.9813	-8.42391	3.0928	-2.72371	0.00645522	0.240124
NM_176851.1	25.9906	8.30092	3.05292	2.71901	0.00654776	0.240174
XM_010821832.3	31.0423	8.5574	3.15717	2.71046	0.00671895	0.242504
XR_003031735.1	26.7433	8.34226	3.0808	2.70783	0.00677257	0.242504
NM_001082449.2	25.4125	8.26858	3.05366	2.70776	0.00677384	0.242504
XM_005225457.4	18.9142	4.63051	1.71515	2.69977	0.00693868	0.246433
XM_024989921.1	70.8961	7.36138	2.74951	2.67735	0.00742077	0.26148
XM_003587395.4	18.2796	-5.67178	2.12582	-2.66805	0.00762939	0.266731
XM_010817592.3	24.9293	8.24102	3.09301	2.6644	0.00771253	0.267547
XM_024984554.1	80.8246	-7.29411	2.74103	-2.66108	0.00778906	0.268123
XM_002698790.6	21.6743	8.03921	3.02621	2.65653	0.00789503	0.269697
XM_015475527.2	618.365	-5.87693	2.21521	-2.65299	0.00797829	0.270476
XM_024988440.1	140.589	3.02695	1.1519	2.62779	0.00859418	0.289165
XM_010808938.3	16.5688	6.67772	2.5516	2.61707	0.00886874	0.293982
XM_024978478.1	35.1476	4.15189	1.58635	2.61726	0.00886392	0.293982
XM_024980010.1	24.1077	6.32653	2.43095	2.60249	0.00925482	0.304525
XM_010810500.2	20.0279	-6.73041	2.59482	-2.59379	0.00949255	0.306289
XM_024984596.1	28.3394	-8.20504	3.16072	-2.59594	0.00943316	0.306289
XM_024998584.1	26.9222	4.08895	1.57691	2.59302	0.00951378	0.306289
XM_024988319.1	24.3142	-7.98416	3.08243	-2.59021	0.00959169	0.306591
XM_010812669.2	91.9592	-5.7756	2.23231	-2.58728	0.00967378	0.307022
XM_010816418.3	8.88158	4.21626	1.63122	2.58473	0.00974563	0.307125
XM_024999584.1	21.3258	-7.79496	3.05279	-2.55339	0.010668	0.329238
XM_005219785.3	41.1357	-4.77674	1.8696	-2.55496	0.0106201	0.329238
XM_024977722.1	20.0204	-4.17973	1.63395	-2.55805	0.0105262	0.329238
XM_005218638.4	19.6282	-7.67531	3.04261	-2.52261	0.0116488	0.352218
NM_001206591.1	16.4365	7.64018	3.02339	2.52703	0.0115033	0.352218
XM_024986524.1	25.929	4.83658	1.91697	2.52303	0.0116347	0.352218
NM_001205783.2	42.1542	2.61228	1.04143	2.50836	0.0121292	0.359457
XM_024976023.1	27.0085	-8.13568	3.24231	-2.50923	0.0120996	0.359457
XM_005217649.4	19.1795	-7.64204	3.04268	-2.51162	0.0120179	0.359457
XM_005228025.4	7.09666	6.42912	2.56887	2.50271	0.0123248	0.362851
XM_005203351.4	20.58	-7.74357	3.10728	-2.49207	0.0127001	0.369823
XM_024978348.1	31.6878	2.53569	1.01781	2.49132	0.0127269	0.369823
XM_015471805.2	22.4048	-7.86637	3.16907	-2.48223	0.0130564	0.375602
XM_024990440.1	13.3767	6.36468	2.56515	2.48121	0.0130936	0.375602
XM_024995897.1	18.1767	-7.56461	3.05278	-2.47794	0.0132142	0.376647
XM_024975501.1	16.8434	-7.45468	3.02668	-2.46299	0.0137785	0.390247
XM_010815582.3	204.622	1.95313	0.794211	2.45921	0.0139244	0.391898
XM_005209612.4	13.0195	7.30405	2.9897	2.44307	0.014563	0.404778
XM_010817139.3	8.20284	-3.90154	1.59621	-2.44426	0.0145151	0.404778
XM_024975502.1	16.7031	-7.44248	3.05464	-2.43645	0.0148321	0.409714
XM_005204276.4	11.7926	2.09108	0.860005	2.43147	0.0150375	0.412841
XM_024997533.1	15.7906	-7.36124	3.03574	-2.42486	0.0153142	0.417873
XM_024983875.1	67.0194	-1.81035	0.748678	-2.41806	0.0156034	0.423184
XM_005205899.2	29.0867	-2.95407	1.22733	-2.40691	0.0160882	0.433703
XM_024988849.1	20.6359	-7.74773	3.22851	-2.39978	0.0164047	0.438523
XM_024999876.1	11.9566	7.18074	2.99386	2.39849	0.016463	0.438523
XM_005210076.4	7.22787	-3.21522	1.34749	-2.38608	0.017029	0.450917
XM_024976057.1	11.5212	7.12767	3.00141	2.37478	0.0175595	0.451602
XM_015458609.2	15.2988	-7.31575	3.0788	-2.37617	0.0174934	0.451602
XM_024986822.1	15.7419	-7.35682	3.09597	-2.37626	0.0174893	0.451602
XM_005220747.4	14.9096	-7.27884	3.05609	-2.38175	0.0172305	0.451602
XM_024995562.1	14.7571	-7.26355	3.0513	-2.38048	0.0172902	0.451602
XM_024978121.1	17.1248	-7.47871	3.1533	-2.37171	0.0177059	0.452765
XM_024984597.1	143.633	-3.84659	1.62374	-2.36897	0.0178379	0.453548
XM_024992091.1	75.633	2.90168	1.22785	2.36323	0.0181166	0.455459
NM_001081515.1	20.5975	-7.74505	3.2762	-2.36403	0.0180773	0.455459
XM_024989097.1	13.4797	-7.13322	3.02236	-2.36015	0.0182675	0.456688
XR_003036397.1	13.7675	-7.16344	3.05905	-2.34172	0.0191951	0.477212
XM_024975495.1	52.0214	6.38574	2.73886	2.33154	0.0197251	0.485
XM_015474547.2	14.4541	7.45411	3.19614	2.33222	0.019689	0.485
XM_024978700.1	12.0466	7.19196	3.09341	2.32493	0.0200759	0.490927
XM_005214651.4	10.9519	2.84537	1.2267	2.31953	0.0203662	0.49532
XR_003033313.1	12.71	-7.04862	3.05857	-2.30455	0.021192	0.512616
XM_024994954.1	9.6541	6.87267	2.98624	2.30144	0.0213666	0.514062
XM_024995147.1	13.4896	7.35506	3.19923	2.29901	0.0215042	0.514605
XM_024976502.1	5.7618	-4.90049	2.13621	-2.294	0.0217902	0.518677
XM_024985003.1	9.62811	6.86803	3.00207	2.28776	0.0221515	0.524487
XM_024981124.1	16.1272	-7.39167	3.24649	-2.27682	0.0227968	0.536925
XM_015460981.2	15.2094	-3.55561	1.56566	-2.271	0.0231472	0.542324
XM_005206266.4	12.9038	7.29107	3.22072	2.2638	0.0235864	0.546886
XR_003030731.1	13.1437	-4.62412	2.04248	-2.26397	0.0235759	0.546886
XM_024984298.1	10.5217	-6.77582	3.00593	-2.25415	0.0241867	0.552221
XM_024977208.1	10.9046	-6.82702	3.02483	-2.257	0.0240084	0.552221
NM_001192748.1	25.2987	-1.8982	0.841368	-2.25609	0.0240652	0.552221
XM_024978698.1	20.0693	3.95302	1.75763	2.24906	0.024509	0.553928
XM_005210080.3	35.1065	-1.58562	0.704759	-2.24988	0.0244566	0.553928
XM_015467949.2	14.2132	4.14783	1.85075	2.24117	0.0250152	0.562528
XM_024981684.1	95.6186	1.57674	0.706041	2.23321	0.0255351	0.571349
XM_024986838.1	10.1311	-6.72086	3.01783	-2.22705	0.0259442	0.577613
XM_024983483.1	55.9686	-2.4751	1.11334	-2.22314	0.0262066	0.580567
XM_010808144.3	86.2912	4.13306	1.86227	2.21937	0.0264618	0.583333
XM_024995769.1	8.44397	6.67954	3.01482	2.21557	0.0267209	0.586158
XM_024985096.1	7.95624	6.59293	2.98698	2.20722	0.0272985	0.595907
XM_005208432.2	9.28754	-6.5959	3.00214	-2.19707	0.0280158	0.608595
XM_024978656.1	41.3376	-5.89824	2.70432	-2.18104	0.0291802	0.630303
XM_005217149.4	10.8592	-5.83761	2.67846	-2.17947	0.0292968	0.630303
XM_024986275.1	5.21998	-3.76075	1.74221	-2.15861	0.0308803	0.661193
XM_024985197.1	10.3618	-2.94262	1.36448	-2.15659	0.0310376	0.661396
XM_025002003.1	25.8298	-4.36825	2.03285	-2.14883	0.0316482	0.665532
XM_024990298.1	5.06104	-3.71611	1.73117	-2.14658	0.0318266	0.665532
XM_010817158.3	26.686	-4.42794	2.06095	-2.1485	0.0316743	0.665532
XM_025000341.1	118.871	2.9345	1.36615	2.14801	0.0317134	0.665532
XM_005209606.4	24.0319	2.04718	0.956024	2.14135	0.032246	0.671166
XM_005203438.3	8.37285	6.66617	3.12044	2.13629	0.0326559	0.676551
NM_001098982.2	120.198	2.60567	1.22526	2.12662	0.0334513	0.685362
XM_024980736.1	8.25259	-6.42572	3.02308	-2.12555	0.0335406	0.685362
XM_024988662.1	15.2159	2.90249	1.3655	2.1256	0.033537	0.685362
XM_024995133.1	6.59404	6.32291	2.97973	2.12197	0.0338399	0.688334
XM_005208640.4	8.38751	-6.44911	3.04399	-2.11864	0.0341209	0.690911
XM_024979370.1	16.2137	3.81602	1.80914	2.1093	0.034919	0.702658
XM_024989809.1	11.0686	-3.93482	1.86645	-2.10818	0.0350151	0.702658
XM_005219518.4	8.93392	-6.53937	3.11377	-2.10014	0.0357163	0.713529
XM_010814196.3	7.39614	-6.26736	3.0015	-2.08808	0.0367907	0.728489
XM_005217084.4	17.302	2.11218	1.01075	2.08971	0.0366443	0.728489
XM_002697933.5	165.431	-1.5109	0.728728	-2.07333	0.0381412	0.751903
NM_001206904.1	46.7674	-2.60571	1.2596	-2.06868	0.0385762	0.757143
XM_005200985.4	17.2172	-4.26233	2.06222	-2.06686	0.0387471	0.757177
XM_015459572.2	201.904	1.74306	0.844158	2.06485	0.0389369	0.757577
XM_010805453.3	6.30189	6.25618	3.04219	2.05648	0.0397366	0.767539
XM_010821192.2	40.4488	2.97087	1.44833	2.05125	0.040243	0.767539
XM_024981754.1	5.93102	3.5935	1.75173	2.0514	0.0402278	0.767539
XM_024977869.1	7.40823	-6.26938	3.05735	-2.05059	0.0403065	0.767539
XM_010820356.3	5.81804	6.14135	2.99398	2.05123	0.0402444	0.767539
XM_024984882.1	82.6416	-2.97618	1.45422	-2.04658	0.0406996	0.77174
XM_010816060.3	101.133	2.71154	1.32637	2.04433	0.0409211	0.772667
XM_024977961.1	6.05846	6.2002	3.04482	2.03631	0.0417192	0.776096
XM_024976588.1	13.4687	-5.27113	2.58868	-2.03622	0.0417281	0.776096
XM_002696785.5	77.3663	1.14917	0.563751	2.03843	0.0415067	0.776096
NM_001163412.1	7.52426	-6.29189	3.09101	-2.03554	0.0417964	0.776096
XM_024994872.1	8.97347	4.27681	2.11133	2.02564	0.0428013	0.79147
XR_815641.3	6.59662	-6.10172	3.01569	-2.02332	0.0430397	0.792603
XM_024989221.1	53.6982	-2.46731	1.2239	-2.01595	0.0438054	0.803397
NM_001024548.1	7.62668	-3.34317	1.6612	-2.01251	0.0441664	0.806712
XM_024994734.1	15.223	-2.38599	1.18715	-2.00985	0.0444473	0.808544
XM_015471976.2	6.52923	3.37138	1.68205	2.00433	0.0450352	0.810645
XM_010807922.2	7.39443	-6.26644	3.12446	-2.00561	0.044898	0.810645
XR_003034590.1	5.30847	6.00898	2.999	2.00366	0.0451063	0.810645
XM_024984058.1	7.50136	3.50752	1.75458	1.99907	0.0456009	0.8139
NM_001076035.1	7.48141	-6.28345	3.14392	-1.9986	0.0456511	0.8139
XM_010800780.3	6.14068	-5.99924	3.00579	-1.99589	0.0459457	0.8159
NM_001075341.1	30.0415	1.75315	0.884437	1.98222	0.0474542	0.832775
XM_024975514.1	5.99916	-5.9656	3.00604	-1.98453	0.0471963	0.832775
XM_024993359.1	17.7818	2.78836	1.40565	1.98367	0.0472922	0.832775
XM_010813005.3	7.28164	-6.24534	3.15493	-1.97955	0.0477541	0.834764
XM_024980120.1	5.97559	-5.95905	3.02438	-1.97033	0.0488	0.849727
XM_002688540.4	6.28235	6.2529	3.17669	1.96837	0.0490254	0.850344
XM_024994628.1	40.3523	2.7783	1.41322	1.96593	0.0493063	0.851914
