# Supplementary material for: RNA-Seq Whole Transcriptome Analysis of Bovine Mammary Epithelial Cells in Response to Intracellular Staphylococcus aureus
Source: Front Vet Sci. 2020 Dec 7;7:642. doi: 10.3389/fvets.2020.00642 (PMC7793973; doi:10.3389/fvets.2020.00642)
Supplement: Supplementary File 2 — Detailed information of GO enrichment of DEmRNAs. GO term function classification of DEmRNAs. [file Data_Sheet_2_v1.XLSX]

## Sheet: Sheet1
Category	Term	Count	%	PValue	Genes	List Total	Pop Hits	Pop Total	Fold Enrichment	Bonferroni	Benjamini	FDR
GOTERM_BP_DIRECT	GO:0032092~positive regulation of protein binding	5	2.24215	0.00135171	BMP4, SPAG8, ACE, LRRK2, CAPRIN2	140	48	13824	10.2857	0.602472	0.602472	2.01221
GOTERM_BP_DIRECT	GO:0007275~multicellular organism development	7	3.13901	0.00643652	HLF, ZNF516, LBH, ZMYM3, TNFRSF25, TNFRSF18, HIVEP1	140	165	13824	4.18909	0.98777	0.889412	9.2481
GOTERM_BP_DIRECT	GO:0030036~actin cytoskeleton organization	5	2.24215	0.00821818	PFN2, CDC42EP2, KLHL17, IQSEC1, IQSEC2	140	79	13824	6.24955	0.996404	0.846796	11.6632
GOTERM_BP_DIRECT	GO:0001822~kidney development	4	1.79372	0.0138179	BMP4, ACVR2B, ACE, LZTS2	140	50	13824	7.89943	0.999924	0.906742	18.8689
GOTERM_MF_DIRECT	GO:0046872~metal ion binding	20	8.96861	0.0150432	ZNF582, ZNF555, ZNF93, ZNF516, ZNF568, NUDT12, CPPED1, ZNF821, ZNF667, ZFP2, ZNF829, ZNF236, ACE, ACVR2B, ZNF226, ZSCAN20, MOB3B, ZNF446, ZMYND15, KDM6B	129	1142	13095	1.77779	0.932663	0.932663	17.002
GOTERM_MF_DIRECT	GO:0005086~ARF guanyl-nucleotide exchange factor activity	3	1.34529	0.0176323	FNBP1, IQSEC1, IQSEC2	129	21	13095	14.5017	0.957851	0.794698	19.6448
GOTERM_MF_DIRECT	GO:0003676~nucleic acid binding	11	4.93274	0.0213059	ZNF582, ZNF93, ZNF236, ZNF226, ZNF568, CIZ1, ZNF667, ZFP2, ZNF268, ZNF446, ZNF829	129	488	13095	2.28817	0.978365	0.721354	23.2622
GOTERM_BP_DIRECT	GO:0010977~negative regulation of neuron projection development	3	1.34529	0.0239744	SPOCK1, RAP1GAP2, KANK1	140	24	13824	12.3429	1	0.963482	30.5579
GOTERM_MF_DIRECT	GO:0044212~transcription regulatory region DNA binding	5	2.24215	0.026961	ZNF516, ZNF821, HIVEP1, BASP1, BCOR	129	116	13095	4.3755	0.992288	0.703657	28.5393
GOTERM_MF_DIRECT	GO:0005096~GTPase activator activity	6	2.69058	0.0337321	RGS11, CDC42EP2, RAP1GAP2, LRRK2, AGAP2, DEPDC5	129	183	13095	3.32825	0.997775	0.705238	34.4185
GOTERM_MF_DIRECT	GO:0003712~transcription cofactor activity	3	1.34529	0.0388498	NFKBID, TFDP2, ZNF667	129	32	13095	9.51672	0.999135	0.691345	38.5634
GOTERM_CC_DIRECT	GO:0005622~intracellular	13	5.8296	0.0408262	ZNF555, ZNF582, ZNF93, CHIC1, ZNF226, ZNF568, PLCH1, RHOBTB1, MAPK11, RAPGEF3, ZNF268, AGAP2, ZNF829	164	646	15461	1.89716	0.997992	0.997992	39.1761
GOTERM_BP_DIRECT	GO:0010506~regulation of autophagy	3	1.34529	0.0409029	ULK2, DRAM1, DEPDC5	140	32	13824	9.25714	1	0.991323	46.6136
GOTERM_BP_DIRECT	GO:0051496~positive regulation of stress fiber assembly	3	1.34529	0.0432609	PFN2, LIMK1, RAPGEF3	140	33	13824	8.97662	1	0.986549	48.5525
GOTERM_CC_DIRECT	GO:0005814~centriole	4	1.79372	0.0573715	MKS1, CEP41, CEP164, CEP128	164	83	15461	4.54334	0.99985	0.987743	50.5759
GOTERM_MF_DIRECT	GO:0000981~RNA polymerase II transcription factor activity, sequence-specific DNA binding	5	2.24215	0.0654909	ZMYM3, FOXN1, TFDP2, NFIX, ZNF446	129	155	13095	3.27457	0.999994	0.821359	56.515
GOTERM_BP_DIRECT	GO:0032091~negative regulation of protein binding	3	1.34529	0.0750859	NES, ACE, LRRK2	140	45	13824	6.58286	1	0.998711	69.0564
GOTERM_MF_DIRECT	GO:0003700~transcription factor activity, sequence-specific DNA binding	9	4.03587	0.0800304	ZNF93, ZNF516, ZNF568, IRF5, ZNF821, ZSCAN20, TFDP2, ZFP2, ZNF829	129	458	13095	1.99477	1	0.8437	64.1397
GOTERM_BP_DIRECT	GO:0006355~regulation of transcription, DNA-templated	11	4.93274	0.081254	ZNF555, ZNF582, ZNF93, EMSY, ZNF226, ZNF568, ZSCAN20, TLE4, ZFP2, ZNF268, ZNF829	140	601	13824	1.80727	1	0.998374	72.0166
GOTERM_BP_DIRECT	GO:0033138~positive regulation of peptidyl-serine phosphorylation	3	1.34529	0.115412	PFN2, RAPGEF3, CAPRIN2	140	58	13824	5.10739	1	0.999767	84.1649
GOTERM_CC_DIRECT	GO:0005813~centrosome	7	3.13901	0.124243	CEP112, NPHP4, LZTS2, BRSK2, RAP1GAP2, NCKAP5L, CAPRIN2	164	321	15461	2.05583	1	0.998625	79.4525
GOTERM_CC_DIRECT	GO:0005777~peroxisome	3	1.34529	0.142599	ACOX2, NUDT12, CROT	164	63	15461	4.48926	1	0.996756	84.0401
GOTERM_BP_DIRECT	GO:0009791~post-embryonic development	3	1.34529	0.149336	BMP4, ACVR2B, CYP1A2	140	68	13824	4.3563	1	0.999956	91.2016
GOTERM_BP_DIRECT	GO:0006955~immune response	5	2.24215	0.171068	CD36, TNFRSF25, CD274, TNFRSF18	140	215	13824	2.29635	1	0.999977	94.0365
GOTERM_CC_DIRECT	GO:0036064~ciliary basal body	3	1.34529	0.172145	MKS1, CEP41, SPATA7	164	71	15461	3.98342	1	0.99641	89.4955
GOTERM_BP_DIRECT	GO:0007010~cytoskeleton organization	3	1.34529	0.174125	ZMYM3, SH3KBP1, CNTNAP1	140	75	13824	3.94971	1	0.999956	94.3586
GOTERM_CC_DIRECT	GO:0005764~lysosome	4	1.79372	0.186468	AGA, ACE, NAAA, DRAM1	164	141	15461	2.67445	1	0.994053	91.4698
GOTERM_MF_DIRECT	GO:0008270~zinc ion binding	13	5.8296	0.215829	SH3RF1, S100A3, ZFAND4, ADAMTSL3, ZMYM3, CIZ1, AGTPBP1, LIMK1, ZSWIM1, ACE, MIB2, TRIM32, HIVEP1	129	948	13095	1.39204	1	0.99184	94.9669
GOTERM_MF_DIRECT	GO:0003779~actin binding	3	1.34529	0.219722	PFN2, MYOZ1, MYOZ3	129	90	13095	3.38372	1	0.987921	95.2657
GOTERM_MF_DIRECT	GO:0003714~transcription corepressor activity	3	1.34529	0.281252	TLE4, BASP1, BCOR	129	107	13095	2.84612	1	0.995223	98.2754
GOTERM_BP_DIRECT	GO:0008360~regulation of cell shape	3	1.34529	0.284912	FMNL1, CDC42EP2, SH3KBP1	140	105	13824	2.82122	1	1	99.3524
GOTERM_CC_DIRECT	GO:0005911~cell-cell junction	3	1.34529	0.315508	NPHP4, SH3KBP1, CEP41	164	108	15461	2.61873	1	0.999687	98.9128
GOTERM_BP_DIRECT	GO:0007264~small GTPase mediated signal transduction	4	1.79372	0.323554	RHOBTB1, RAPGEF3, LRRK2, AGAP2	140	199	13824	1.98478	1	1	99.719
GOTERM_MF_DIRECT	GO:0004871~signal transducer activity	3	1.34529	0.370735	RGS11, MIB2, PLCH1	129	132	13095	2.30708	1	0.998962	99.6637
GOTERM_BP_DIRECT	GO:0070374~positive regulation of ERK1 and ERK2 cascade	3	1.34529	0.376753	BMP4, CD36, GAREM1	140	130	13824	2.27868	1	1	99.9179
GOTERM_BP_DIRECT	GO:0043065~positive regulation of apoptotic process	3	1.34529	0.387493	BMP4, IRF5, BIN1	140	133	13824	2.22728	1	1	99.9368
GOTERM_CC_DIRECT	GO:0043231~intracellular membrane-bounded organelle	3	1.34529	0.391739	PLCH1, CYP1A2, RIC3	164	128	15461	2.20956	1	0.999905	99.7341
GOTERM_CC_DIRECT	GO:0005634~nucleus	33	14.7982	0.395682	HLF, ZNF516, NFKBID, AGTPBP1, ZNF821, TDRD9, BRSK2, NFIX, LBH, ZSCAN20, TFDP2, ZNF446, MTUS1, PGAP2, NUDT12, CIZ1, ZNF667, FOXN1, TLE4, MYOZ1, BASP1, CAPRIN2, ZSWIM1, SPAG8, IRF5, TRIM32, PBX1, HIVEP1, PIDD1, LIPE, ZMYND15, KDM6B, DNAJB5	164	2873	15461	1.08286	1	0.999761	99.754
GOTERM_CC_DIRECT	GO:0043005~neuron projection	3	1.34529	0.399171	LIMK1, RIC3, RAP1GAP2	164	130	15461	2.17556	1	0.999495	99.7704
GOTERM_BP_DIRECT	GO:0006351~transcription, DNA-templated	8	3.58744	0.404057	LBH, IRF5, ZNF821, ZSCAN20, FOXN1, TFDP2, NFIX, ZNF446	140	603	13824	1.31002	1	1	99.9581
GOTERM_CC_DIRECT	GO:0031965~nuclear membrane	3	1.34529	0.410239	CEP131, AKAP6, RAP1GAP2	164	133	15461	2.12649	1	0.999217	99.8161
GOTERM_CC_DIRECT	GO:0015629~actin cytoskeleton	3	1.34529	0.410239	KLHL17, MYOZ1, MYOZ3	164	133	15461	2.12649	1	0.999217	99.8161
GOTERM_BP_DIRECT	GO:0000122~negative regulation of transcription from RNA polymerase II promoter	6	2.69058	0.41551	BMP4, ACVR2B, TLE4, NFIX, BCOR, DNAJB5	140	420	13824	1.41061	1	1	99.9687
GOTERM_CC_DIRECT	GO:0005615~extracellular space	12	5.38117	0.41889	RAB11FIP4, AGA, BMP4, ACE, KLHL17, SERPINB4, CEP164, SPOCK1, ZNF446, LRRK2, MTUS1, PCSK4	164	950	15461	1.19083	1	0.998817	99.8458
GOTERM_BP_DIRECT	GO:0006357~regulation of transcription from RNA polymerase II promoter	4	1.79372	0.445801	IRF5, NFKBID, TFDP2, ZNF667	140	244	13824	1.61874	1	1	99.9859
GOTERM_BP_DIRECT	GO:0043066~negative regulation of apoptotic process	4	1.79372	0.451072	BMP4, TNFRSF18, PIDD1, AGAP2	140	246	13824	1.60557	1	1	99.9878
GOTERM_BP_DIRECT	GO:0007166~cell surface receptor signaling pathway	3	1.34529	0.456822	CD36, CD274	140	153	13824	1.93613	1	1	99.9896
GOTERM_CC_DIRECT	GO:0005739~mitochondrion	11	4.93274	0.46033	SPHKAP, ACOX2, ECI2, AGTPBP1, TMEM102, HIVEP1, BCOR, MTUS1, LIPE, CROT, CAPRIN2	164	887	15461	1.16913	1	0.999149	99.9362
GOTERM_BP_DIRECT	GO:0045893~positive regulation of transcription, DNA-templated	4	1.79372	0.474533	BMP4, ZNF516, LBH, DYRK1B	140	255	13824	1.54891	1	1	99.9937
GOTERM_BP_DIRECT	GO:0045892~negative regulation of transcription, DNA-templated	4	1.79372	0.477113	BMP4, TFDP2, BASP1, ZMYND15	140	256	13824	1.54286	1	1	99.9941
GOTERM_CC_DIRECT	GO:0016020~membrane	11	4.93274	0.481707	ECI2, MKS1, IL1R1, ACE, CD36, LIMK1, PLCH1, BIN1, ABO, TMPRSS13, CSF2RA	164	902	15461	1.14969	1	0.999083	99.9606
GOTERM_MF_DIRECT	GO:0005509~calcium ion binding	7	3.13901	0.487634	S100A3, MATN4, REPS2, PLCH1, SPOCK1, KCNIP2, CDH4	129	571	13095	1.24445	1	0.999894	99.9731
GOTERM_CC_DIRECT	GO:0009897~external side of plasma membrane	3	1.34529	0.495773	ACE, CD274, TNFRSF18	164	157	15461	1.80142	1	0.998888	99.9716
GOTERM_BP_DIRECT	GO:0035556~intracellular signal transduction	4	1.79372	0.527411	RGS11, BRSK2, AKAP6, DEPDC5	140	276	13824	1.43106	1	1	99.9987
GOTERM_BP_DIRECT	GO:0045944~positive regulation of transcription from RNA polymerase II promoter	7	3.13901	0.530571	SPAG8, IRF5, ZNF821, NFIX, AGAP2, KDM6B, CAPRIN2	140	580	13824	1.19172	1	1	99.9988
GOTERM_MF_DIRECT	GO:0005524~ATP binding	13	5.8296	0.540288	TPK1, UBE2D4, ACVR2B, LIMK1, DYRK1B, ULK2, TDRD9, BRSK2, MYO1F, MAPK11, MLH3, LRRK2, ACSBG1	129	1224	13095	1.07815	1	0.999949	99.9929
GOTERM_BP_DIRECT	GO:0015031~protein transport	3	1.34529	0.551842	PGAP2, CEP41, SEC22C	140	183	13824	1.61874	1	1	99.9994
GOTERM_CC_DIRECT	GO:0005578~proteinaceous extracellular matrix	3	1.34529	0.565984	BMP4, ADAMTSL3, SPOCK1	164	179	15461	1.58002	1	0.999579	99.9953
GOTERM_BP_DIRECT	GO:0007283~spermatogenesis	3	1.34529	0.566513	ACE, TDRD9, CCDC155	140	188	13824	1.57568	1	1	99.9996
GOTERM_BP_DIRECT	GO:0007165~signal transduction	5	2.24215	0.57671	ZNF516, TMEM102, HIVEP1, SPOCK1, CHRNE	140	401	13824	1.23121	1	1	99.9998
GOTERM_CC_DIRECT	GO:0005783~endoplasmic reticulum	6	2.69058	0.604974	AGA, BRSK2, TMEM98, RIC3, LRRK2, ACSBG1	164	497	15461	1.13812	1	0.999709	99.9985
GOTERM_BP_DIRECT	GO:0006915~apoptotic process	3	1.34529	0.611131	SH3RF1, TMEM102, PIDD1	140	204	13824	1.4521	1	1	99.9999
GOTERM_MF_DIRECT	GO:0004674~protein serine/threonine kinase activity	3	1.34529	0.619411	DYRK1B, ULK2, BRSK2	129	213	13095	1.42974	1	0.999989	99.9993
GOTERM_BP_DIRECT	GO:0006954~inflammatory response	3	1.34529	0.639743	HRH1, TNFRSF25, TNFRSF18	140	215	13824	1.37781	1	1	100
GOTERM_BP_DIRECT	GO:0045087~innate immune response	3	1.34529	0.669057	IRF5, TRIM32, C4BPA	140	227	13824	1.30497	1	1	100
GOTERM_MF_DIRECT	GO:0043565~sequence-specific DNA binding	4	1.79372	0.669328	ZNF516, FOXN1, HIVEP1, KDM6B	129	350	13095	1.16013	1	0.999995	99.9999
GOTERM_CC_DIRECT	GO:0000139~Golgi membrane	3	1.34529	0.670001	PGAP2, TMEM59L, FUT6	164	217	15461	1.30333	1	0.999897	99.9998
GOTERM_CC_DIRECT	GO:0009986~cell surface	4	1.79372	0.683655	IL1R1, CEP41, VAMP4, TMEM102	164	332	15461	1.13584	1	0.99988	99.9999
GOTERM_BP_DIRECT	GO:0008284~positive regulation of cell proliferation	3	1.34529	0.73398	CEP131, GAREM1, PBX1	140	257	13824	1.15264	1	1	100
GOTERM_CC_DIRECT	GO:0005789~endoplasmic reticulum membrane	4	1.79372	0.743795	PGAP2, SEC22C, CYP1A2, TRIQK	164	365	15461	1.03314	1	0.999961	100
GOTERM_CC_DIRECT	GO:0048471~perinuclear region of cytoplasm	4	1.79372	0.750434	RAB11FIP4, SH3RF1, AKAP6, DEPDC5	164	369	15461	1.02194	1	0.999947	100
GOTERM_CC_DIRECT	GO:0005887~integral component of plasma membrane	8	3.58744	0.767709	HRH1, SLC6A7, PLXNA2, TNFRSF25, TNFRSF18, IL17RE, SLC14A1, CDH4	164	820	15461	0.91975	1	0.999949	100
GOTERM_CC_DIRECT	GO:0005737~cytoplasm	30	13.4529	0.798047	FLYWCH1, S100A3, LZTS2, BRSK2, UPP1, SPOCK1, KCNIP2, RGS11, PFN2, HRH1, NPHP4, CDC42EP2, LBH, RAP1GAP2, NQO2, NES, ZMYM3, LIMK1, CPPED1, BASP1, EPB41L2, SPAG8, ACVR2B, IRF5, MIB2, PBX1, BIN1, LIPE, SPEF1, ZMYND15	164	3109	15461	0.909692	1	0.999968	100
GOTERM_CC_DIRECT	GO:0005794~Golgi apparatus	5	2.24215	0.812087	SH3RF1, CD36, VAMP4, PIDD1, MTUS1	164	528	15461	0.89275	1	0.999969	100
GOTERM_CC_DIRECT	GO:0016021~integral component of membrane	40	17.9372	0.840449	SLC45A4, SLC44A3, FUT6, CXCR1, TMEM229B, RIC3, CASD1, NETO1, NPDC1, ACE, HRH1, TMEM144, CHIC1, PCNX2, TMEM98, TMEM102, SEC22C, TMPRSS13, CSF2RA, MS4A8, TMEM59L, PGAP2, KIAA1324L, CCDC155, TRIQK, IL11RA, ACVR2B, CD36, TMEM8A, CD274, FAM234A, VAMP4, CYP2R1, LOC508153, TMCO4, DRAM1, CHRNE	164	4185	15461	0.901069	1	0.999982	100
GOTERM_MF_DIRECT	GO:0005525~GTP binding	3	1.34529	0.854952	RHOBTB1, LRRK2, AGAP2	129	345	13095	0.88271	1	1	100
GOTERM_CC_DIRECT	GO:0005829~cytosol	8	3.58744	0.921374	FMNL1, SH3RF1, AGTPBP1, PLCH1, LRRK2, LIPE, DNAJB5, DEPDC5	164	1025	15461	0.7358	1	1	100
GOTERM_MF_DIRECT	GO:0003677~DNA binding	4	1.79372	0.953163	ZNF555, ZMYM3, TFDP2, NFIX	129	640	13095	0.634448	1	1	100
GOTERM_CC_DIRECT	GO:0005654~nucleoplasm	9	4.03587	0.970987	FLYWCH1, EPB41L2, ECI2, EMSY, HRH1, LIMK1, ZMYM3, CEP164, NQO2	164	1310	15461	0.647687	1	1	100
GOTERM_CC_DIRECT	GO:0005886~plasma membrane	17	7.62332	0.973538	FMNL1, PIK3C2G, CEP41, CXCR1, BASP1, EPB41L2, TTYH3, RGS11, CDC42EP2, ACVR2B, HRH1, CARMIL3, TMEM8A, TMEM102, RAPGEF3, RAP1GAP2, MTUS1	164	2261	15461	0.70883	1	1	100
GOTERM_CC_DIRECT	GO:0070062~extracellular exosome	14	6.27803	0.993648	AGA, FMNL1, NAAA, RUSC2, SPHKAP, EPB41L2, TTYH3, ACE, PFN2, TMEM8A, CD274, RAPGEF3, LRRK2, NQO2	164	2162	15461	0.610472	1	1	100
GOTERM_BP_DIRECT	GO:0007186~G-protein coupled receptor signaling pathway	3	1.34529	0.996193	RGS11, HRH1, CXCR1	140	748	13824	0.396028	1	1	100
GOTERM_MF_DIRECT	GO:0044822~poly(A) RNA binding	3	1.34529	0.99805	SRSF12, TDRD9, C4BPA	129	840	13095	0.362542	1	1	100
