# Supplementary material for: RNA-Seq Whole Transcriptome Analysis of Bovine Mammary Epithelial Cells in Response to Intracellular Staphylococcus aureus
Source: Front Vet Sci. 2020 Dec 7;7:642. doi: 10.3389/fvets.2020.00642 (PMC7793973; doi:10.3389/fvets.2020.00642)
Supplement: Supplementary File 3 — Detailed information of DElncRNAs. Differently expressed lncRNAs (DElncRNAs) in S. aureus infected mammary epithelial cells compared with non-infected mammary epithelial cells. [file Data_Sheet_3_v1.XLSX]

## Sheet: Sheet1
Gene	baseMean	log2FoldChange	lfcSE	stat	pvalue	padj
NONBTAT011624.2	2.19712	-4.57584	2.15473	-2.12363	0.0337013	0.999079
NONBTAT012264.2	3.04945	5.12149	1.97598	2.59187	0.00954565	0.999079
NONBTAT001900.2	2.38999	-4.69442	2.32173	-2.02195	0.0431813	0.999079
NONBTAG008736.2	3.04881	-5.05234	1.97889	-2.55312	0.0106763	0.999079
NONBTAT017503.2	6.20442	-2.72862	1.27637	-2.13779	0.0325337	0.999079
NONBTAT028443.1	6.32919	3.19939	1.3657	2.34268	0.0191458	0.999079
NONBTAT021881.2	2.4773	-4.74207	2.08013	-2.2797	0.0226253	0.999079
NONBTAT016040.2	3.01329	5.09883	1.94875	2.61647	0.00888442	0.999079
NONBTAT017844.2	3.96101	-5.42988	1.82689	-2.97221	0.00295668	0.999079
NONBTAT020488.2	2.1535	4.61592	2.23913	2.06148	0.039257	0.999079
NONBTAT026591.2	2.77883	4.98522	2.06749	2.41124	0.0158982	0.999079
NONBTAT002760.2	5.70763	3.45836	1.56982	2.20303	0.0275926	0.999079
NONBTAT010219.2	4.65597	-3.68132	1.62394	-2.2669	0.0233962	0.999079
NONBTAT000511.2	12.6843	2.91089	1.13951	2.55451	0.0106338	0.999079
NONBTAT024375.2	3.2087	-4.09985	1.92616	-2.12851	0.0332946	0.999079
NONBTAT002761.2	7.21109	2.99411	1.1885	2.51924	0.0117608	0.999079
NONBTAT024475.2	5.79853	3.51488	1.4758	2.38167	0.0172343	0.999079
NONBTAT012100.2	9.48208	1.85825	0.925478	2.00788	0.0446565	0.999079
NONBTAT015955.2	5.04615	3.29028	1.50832	2.18142	0.0291524	0.999079
NONBTAT009043.2	2.29706	4.70223	2.3565	1.99543	0.0459957	0.999079
NONBTAT005089.2	21.9087	1.99723	0.724611	2.75628	0.00584621	0.999079
