# Supplementary material for: RNA-Seq Whole Transcriptome Analysis of Bovine Mammary Epithelial Cells in Response to Intracellular Staphylococcus aureus
Source: Front Vet Sci. 2020 Dec 7;7:642. doi: 10.3389/fvets.2020.00642 (PMC7793973; doi:10.3389/fvets.2020.00642)
Supplement: Supplementary File 4 — Detailed information of GO enrichment of DElncRNAs. GO term function classification of DElncRNAs. [file Data_Sheet_4_v1.XLSX]

## Sheet: Sheet1
Category	Term	Count	%	PValue	Genes	List Total	Pop Hits	Pop Total	Fold Enrichment	Bonferroni	Benjamini	FDR
GOTERM_CC_DIRECT	GO:0016604~nuclear body	4	1.45985	0.00437803	BMI1, PCGF2, RING1, ZBTB1	208	25	15461	11.8931	0.567443	0.567443	5.3117
GOTERM_BP_DIRECT	GO:0007064~mitotic sister chromatid cohesion	3	1.09489	0.0124805	RAD21L1, RAD21, POGZ	185	13	13824	17.2441	0.999956	0.999956	17.5311
GOTERM_BP_DIRECT	GO:0001654~eye development	3	1.09489	0.0210166	SH3PXD2B, SLC39A5, SCO2	185	17	13824	13.1866	1	0.999794	27.8188
GOTERM_BP_DIRECT	GO:0006366~transcription from RNA polymerase II promoter	6	2.18978	0.0290346	SALL2, MAFF, RAD21, SALL1, ZNF750, DVL1	185	129	13824	3.47555	1	0.999609	36.3777
GOTERM_BP_DIRECT	GO:0045931~positive regulation of mitotic cell cycle	3	1.09489	0.0432636	TAL1, POLDIP2, ABL1	185	25	13824	8.96692	1	0.999854	49.2764
GOTERM_CC_DIRECT	GO:0005887~integral component of plasma membrane	18	6.56934	0.0490644	PTGER1, PRLHR, SGMS2, TSPAN4, TRPV3, NLGN2, SLC7A9, EPHA10, SGMS1, TLR6, DCSTAMP, TNFRSF1B, CHRM4, SSTR3, PSEN2, ABCC3, SLC39A5, SPN	208	820	15461	1.63167	0.999933	0.991807	46.5174
GOTERM_BP_DIRECT	GO:0070301~cellular response to hydrogen peroxide	3	1.09489	0.0531256	PCGF2, TNFAIP3, ABL1	185	28	13824	8.00618	1	0.999837	56.734
GOTERM_BP_DIRECT	GO:0000122~negative regulation of transcription from RNA polymerase II promoter	11	4.0146	0.0544942	BMI1, TAL1, SALL2, ACVR2B, PCGF2, NCOA2, PDE2A, ATN1, PER1, ZHX3, ZBTB1	185	420	13824	1.95707	1	0.999426	57.6838
GOTERM_BP_DIRECT	GO:0031122~cytoplasmic microtubule organization	3	1.09489	0.0636963	TUBGCP6, FIGNL2, DVL1	185	31	13824	7.23139	1	0.999454	63.5818
GOTERM_BP_DIRECT	GO:0043124~negative regulation of I-kappaB kinase/NF-kappaB signaling	3	1.09489	0.067365	TNFAIP3, ABL1, TNIP3	185	32	13824	7.00541	1	0.999056	65.7114
GOTERM_CC_DIRECT	GO:0005654~nucleoplasm	25	9.12409	0.0717035	RAD23B, PALM, PRPF4B, GRB2, RAD21, ATN1, PMS2, WAC, SCO2, ANKS1A, TMEM94, POGZ, GMEB2, ZDHHC7, ARHGAP28, ZHX3, TAB1, FAM131B, SYNE1, FAM222B, SRSF4, NCOA2, TFAP2C, ABL1, SNRNP25	208	1310	15461	1.41854	0.999999	0.991236	60.3684
GOTERM_MF_DIRECT	GO:0005201~extracellular matrix structural constituent	3	1.09489	0.0797331	COL4A1, COL27A1, COL1A2	167	37	13095	6.35782	1	1	65.1662
GOTERM_BP_DIRECT	GO:0007155~cell adhesion	6	2.18978	0.081411	ISLR, SPG7, TMEM8B, NLGN2, PRKCE, AOC3	185	173	13824	2.5916	1	0.999468	72.8354
GOTERM_BP_DIRECT	GO:0097190~apoptotic signaling pathway	3	1.09489	0.0826995	TNFRSF1B, DIDO1, SPN	185	36	13824	6.22703	1	0.998989	73.4144
GOTERM_BP_DIRECT	GO:0007165~signal transduction	10	3.64964	0.0878737	SALL2, PDE2A, PLEKHH3, OR52I2, SALL1, LOC618050, ARHGAP28, LOC510351, ARHGAP39, STARD13	185	401	13824	1.86345	1	0.998745	75.6251
GOTERM_BP_DIRECT	GO:0043123~positive regulation of I-kappaB kinase/NF-kappaB signaling	5	1.82482	0.0895461	PRKCE, ABL1, MAP3K14, TLR6, FLNA	185	127	13824	2.9419	1	0.998062	76.3021
GOTERM_BP_DIRECT	GO:0051260~protein homooligomerization	5	1.82482	0.095545	CHMP4B, MUC20, TOR1B, ZBTB1, KCNV2	185	130	13824	2.87401	1	0.997913	78.5885
GOTERM_MF_DIRECT	GO:0003682~chromatin binding	8	2.91971	0.0971398	TAL1, BRD2, PCGF2, RAD21L1, NCOA2, RAD21, RING1, WAC	167	308	13095	2.03671	1	0.999984	72.6634
GOTERM_BP_DIRECT	GO:0071230~cellular response to amino acid stimulus	3	1.09489	0.116059	COL4A1, COL1A2, COL6A1	185	44	13824	5.09484	1	0.999124	84.9433
GOTERM_CC_DIRECT	GO:0005759~mitochondrial matrix	5	1.82482	0.116548	GLS2, PDPR, ALKBH7, PDE2A, ALDH4A1	208	139	15461	2.6738	1	0.997307	78.5933
GOTERM_CC_DIRECT	GO:0043235~receptor complex	4	1.45985	0.119904	ACVR2B, ADCYAP1R1, TRPV3, CAPRIN2	208	90	15461	3.30363	1	0.992396	79.5832
GOTERM_BP_DIRECT	GO:0050885~neuromuscular process controlling balance	3	1.09489	0.12044	NLGN2, ABL1, SHANK1	185	45	13824	4.98162	1	0.998926	86.0488
GOTERM_MF_DIRECT	GO:0008270~zinc ion binding	17	6.20438	0.147191	BMI1, DPF3, SPG7, LMX1B, MEX3B, ZDHHC7, RING1, MMP17, ZSWIM8, RNF223, DIDO1, TK1, PCGF2, ANKIB1, NEURL1B, TNFAIP3, KDM5C	167	948	13095	1.40614	1	0.999989	86.7448
GOTERM_BP_DIRECT	GO:0007166~cell surface receptor signaling pathway	5	1.82482	0.147264	PRLHR, ADCYAP1R1, TSPAN4, CELSR2, SPN	185	153	13824	2.44197	1	0.999649	91.3268
GOTERM_CC_DIRECT	GO:0098793~presynapse	3	1.09489	0.148917	DOC2A, SYT3, DVL1	208	51	15461	4.37245	1	0.994101	86.5447
GOTERM_BP_DIRECT	GO:0001501~skeletal system development	3	1.09489	0.152138	RASSF2, COL1A2, ACP2	185	52	13824	4.31102	1	0.999572	92.0573
GOTERM_BP_DIRECT	GO:0001701~in utero embryonic development	5	1.82482	0.162266	BMI1, MAFF, PCGF2, TAB1, SCO2	185	159	13824	2.34982	1	0.999614	93.395
GOTERM_BP_DIRECT	GO:0007204~positive regulation of cytosolic calcium ion concentration	3	1.09489	0.175666	PTGER1, GNA15, ABL1	185	57	13824	3.93286	1	0.999704	94.8431
GOTERM_CC_DIRECT	GO:0005581~collagen trimer	3	1.09489	0.177283	COL4A1, COL1A2, COL8A2	208	57	15461	3.9122	1	0.99513	91.174
GOTERM_BP_DIRECT	GO:0007507~heart development	4	1.45985	0.177442	SH3PXD2B, ACVR2B, AP1B1, SALL1	185	109	13824	2.74218	1	0.999592	95.0109
GOTERM_MF_DIRECT	GO:0017137~Rab GTPase binding	3	1.09489	0.185475	TBC1D16, EVI5L, RAB11FIP1	167	62	13095	3.79419	1	0.999985	92.6002
GOTERM_MF_DIRECT	GO:0005509~calcium ion binding	11	4.0146	0.18892	LETM1, HPCAL1, DOC2A, EFEMP2, LTBP4, SYT3, MYL1, MMP17, CELSR2, MYL12A, AOC3	167	571	13095	1.51059	1	0.999882	92.9878
GOTERM_BP_DIRECT	GO:0007030~Golgi organization	3	1.09489	0.190046	SYNE1, PLEKHM2, ATP8B3	185	60	13824	3.73622	1	0.999671	96.0636
GOTERM_MF_DIRECT	GO:0005524~ATP binding	20	7.29927	0.207818	SPG7, PRPF4B, EPHA10, ACACB, PMVK, PRKCE, TK1, MAST3, ACVR2B, ABCC3, DHX34, TOR1B, PMS2, RAD54L2, FIGNL2, MYO19, MAP3K14, ABL1, CIT, ATP8B3	167	1224	13095	1.28126	1	0.999772	94.8011
GOTERM_MF_DIRECT	GO:0001077~transcriptional activator activity, RNA polymerase II core promoter proximal region sequence-specific binding	5	1.82482	0.213344	MYOCD, POU2F2, ZNF750, TFAP2C, PITX1	167	187	13095	2.09661	1	0.999392	95.2431
GOTERM_BP_DIRECT	GO:0006357~regulation of transcription from RNA polymerase II promoter	6	2.18978	0.225604	MAFF, BRD2, MYOCD, GMEB2, SNAPC4, JMY	185	244	13824	1.83748	1	0.999907	98.0237
GOTERM_BP_DIRECT	GO:0009952~anterior/posterior pattern specification	3	1.09489	0.233962	ACVR2B, PCGF2, RING1	185	69	13824	3.24888	1	0.999905	98.3269
GOTERM_MF_DIRECT	GO:0004871~signal transducer activity	4	1.45985	0.234738	GNAT1, LSP1, GNA15, FLNA	167	132	13095	2.37616	1	0.999271	96.6477
GOTERM_BP_DIRECT	GO:0006469~negative regulation of protein kinase activity	3	1.09489	0.238888	AKT1S1, SOCS6, DVL1	185	70	13824	3.20247	1	0.999887	98.4846
GOTERM_BP_DIRECT	GO:0071222~cellular response to lipopolysaccharide	3	1.09489	0.238888	TNFRSF1B, ABL1, TNIP3	185	70	13824	3.20247	1	0.999887	98.4846
GOTERM_BP_DIRECT	GO:0055114~oxidation-reduction process	7	2.55474	0.245272	SH3PXD2B, PDPR, ALKBH7, CYP17A1, ALDH4A1, CYB5A, AOC3	185	316	13824	1.65529	1	0.999876	98.6684
GOTERM_CC_DIRECT	GO:0030176~integral component of endoplasmic reticulum membrane	3	1.09489	0.260789	SGMS2, SGMS1, DCSTAMP	208	74	15461	3.01345	1	0.999264	97.6689
GOTERM_MF_DIRECT	GO:0000978~RNA polymerase II core promoter proximal region sequence-specific DNA binding	6	2.18978	0.265397	NCOA2, GMEB2, SALL1, POU2F2, PER1, PITX1	167	273	13095	1.72337	1	0.99939	98.0049
GOTERM_CC_DIRECT	GO:0005769~early endosome	4	1.45985	0.288965	TBC1D16, RAB31, NEURL1B, AOC3	208	140	15461	2.12376	1	0.999281	98.5625
GOTERM_CC_DIRECT	GO:0005739~mitochondrion	15	5.47445	0.301	MAFF, PDPR, SPG7, CYB5A, ACACB, PRKCE, CAPRIN2, DCAF5, CYP17A1, TMEM65, TMEM8B, PACRG, TDRKH, DHX34, TFAP2C	208	887	15461	1.25702	1	0.99893	98.8375
GOTERM_BP_DIRECT	GO:0035556~intracellular signal transduction	6	2.18978	0.30136	MAST3, PSEN2, SOCS6, PRKCE, CIT, DVL1	185	276	13824	1.62444	1	0.999984	99.5929
GOTERM_BP_DIRECT	GO:0042127~regulation of cell proliferation	4	1.45985	0.307766	TAL1, TNFRSF1B, TFAP2C, ABL1	185	146	13824	2.04724	1	0.999981	99.6466
GOTERM_BP_DIRECT	GO:0007420~brain development	3	1.09489	0.307978	BMI1, COL4A1, SPHK2	185	84	13824	2.66873	1	0.999973	99.6482
GOTERM_MF_DIRECT	GO:0016874~ligase activity	3	1.09489	0.335008	NEURL1B, ACACB, TTLL2	167	94	13095	2.50255	1	0.999851	99.4361
GOTERM_BP_DIRECT	GO:0016192~vesicle-mediated transport	3	1.09489	0.337315	TRAPPC11, AP1M1, AP1B1	185	90	13824	2.49081	1	0.999988	99.8191
GOTERM_CC_DIRECT	GO:0005856~cytoskeleton	4	1.45985	0.362109	TNS4, PLEKHH3, PRKCE, ARHGAP39	208	160	15461	1.85829	1	0.999593	99.6275
GOTERM_CC_DIRECT	GO:0005622~intracellular	11	4.0146	0.365084	MAST3, RAB31, TNFRSF1B, VPS13D, COL1A2, RAB40C, EVI5L, PRKCE, NYAP1, CIT, DVL1	208	646	15461	1.26571	1	0.999276	99.6485
GOTERM_CC_DIRECT	GO:0070062~extracellular exosome	32	11.6788	0.368942	AP1M1, CHMP4B, GREB1, GRB2, LTBP4, ACP2, VPS37D, SFN, PMVK, ISLR, TUBGCP6, VPS13D, KRT7, TOR1B, COL6A1, SLC39A5, SPN, IDUA, TMPRSS2, HPCAL1, EFEMP2, SPINT1, CYB5A, FLNA, LSP1, COL14A1, PSMD11, PLXDC2, COL1A2, TNFAIP3, UBXN6, COMMD7	208	2162	15461	1.10019	1	0.998845	99.6742
GOTERM_MF_DIRECT	GO:0016887~ATPase activity	3	1.09489	0.380817	TOR1B, PMS2, MYO19	167	104	13095	2.26192	1	0.999918	99.7721
GOTERM_CC_DIRECT	GO:0045211~postsynaptic membrane	3	1.09489	0.392789	SYNE1, CHRM4, SHANK1	208	101	15461	2.20787	1	0.998893	99.7982
GOTERM_MF_DIRECT	GO:0003714~transcription corepressor activity	3	1.09489	0.39431	ATN1, ZHX3, GON4L	167	107	13095	2.1985	1	0.99988	99.8277
GOTERM_BP_DIRECT	GO:0050821~protein stabilization	3	1.09489	0.39474	RASSF2, FLNA, DVL1	185	102	13824	2.19777	1	0.999998	99.955
GOTERM_BP_DIRECT	GO:0008360~regulation of cell shape	3	1.09489	0.408757	PALM, FMNL3, MYL12A	185	105	13824	2.13498	1	0.999998	99.9686
GOTERM_BP_DIRECT	GO:0006886~intracellular protein transport	4	1.45985	0.409031	TBC1D16, AP1M1, AP1B1, EVI5L	185	174	13824	1.7178	1	0.999997	99.9688
GOTERM_CC_DIRECT	GO:0005794~Golgi apparatus	9	3.28467	0.409849	TRAPPC11, SYNE1, AP1M1, PDE2A, ZDHHC7, PRKCE, TLR6, ATP8B3, AOC3	208	528	15461	1.26702	1	0.998788	99.8584
GOTERM_MF_DIRECT	GO:0044212~transcription regulatory region DNA binding	3	1.09489	0.433955	SALL2, SNAPC4, SALL1	167	116	13095	2.02793	1	0.999922	99.927
GOTERM_MF_DIRECT	GO:0043565~sequence-specific DNA binding	6	2.18978	0.457495	BMI1, SALL2, MAFF, LMX1B, SNAPC4, SALL1	167	350	13095	1.34423	1	0.99992	99.9574
GOTERM_BP_DIRECT	GO:0007283~spermatogenesis	4	1.45985	0.458657	RAD23B, RAD21L1, SBF1, TDRKH	185	188	13824	1.58988	1	0.999999	99.9919
GOTERM_CC_DIRECT	GO:0009986~cell surface	6	2.18978	0.461078	TMEM8B, TMX3, CD109, NLGN2, DCSTAMP, AOC3	208	332	15461	1.34334	1	0.999376	99.9543
GOTERM_CC_DIRECT	GO:0031012~extracellular matrix	3	1.09489	0.461674	COL14A1, MMP17, COL8A2	208	116	15461	1.92237	1	0.999049	99.9549
GOTERM_BP_DIRECT	GO:0042981~regulation of apoptotic process	3	1.09489	0.480632	GLS2, TNFRSF1B, RASSF2	185	121	13824	1.85267	1	1	99.9957
GOTERM_CC_DIRECT	GO:0005737~cytoplasm	43	15.6934	0.501921	BMI1, PALM, DLEC1, TRIOBP, RAD23B, SFN, TK1, AKT1S1, DNAAF2, KRT7, SAPCD2, ANKIB1, PER1, PMS2, DDIT4L, PITX1, SH3PXD2B, BRD2, ANKS1A, FMNL3, POGZ, GMEB2, BYSL, SOCS6, RING1, CLUH, TAB1, DOCK5, FLNA, FAM131B, TNS4, ACVR2B, NCOA2, PDE2A, SALL1, CLIC6, RASSF2, MYO19, TNFAIP3, MAP3K14, UBXN6, RAB11FIP1, SNRNP25	208	3109	15461	1.02807	1	0.999386	99.9828
GOTERM_MF_DIRECT	GO:0004674~protein serine/threonine kinase activity	4	1.45985	0.508916	MAST3, PRPF4B, PRKCE, CIT	167	213	13095	1.47255	1	0.999964	99.988
GOTERM_MF_DIRECT	GO:0042802~identical protein binding	3	1.09489	0.512798	COL1A2, ALDH4A1, TK1	167	135	13095	1.74251	1	0.999939	99.9891
GOTERM_CC_DIRECT	GO:0048471~perinuclear region of cytoplasm	6	2.18978	0.546122	CHERP, PDE2A, PSEN2, MRVI1, PRKCE, ABL1	208	369	15461	1.20865	1	0.999644	99.9946
GOTERM_CC_DIRECT	GO:0005730~nucleolus	9	3.28467	0.564956	GRB2, BYSL, SAPCD2, ZDHHC7, ZNF750, ABL1, INO80E, FLNA, PITX1	208	605	15461	1.10576	1	0.999647	99.9968
GOTERM_BP_DIRECT	GO:0030154~cell differentiation	4	1.45985	0.587974	GRB2, SNAPC4, ZNF750, ABL1	185	228	13824	1.31095	1	1	99.9999
GOTERM_MF_DIRECT	GO:0000981~RNA polymerase II transcription factor activity, sequence-specific DNA binding	3	1.09489	0.588288	TAL1, SNAPC4, TFAP2C	167	155	13095	1.51767	1	0.999987	99.9987
GOTERM_MF_DIRECT	GO:0046872~metal ion binding	15	5.47445	0.592961	ALKBH7, POGZ, CYB5A, ACACB, PRKCE, ACVR2B, PLEKHF2, PDE2A, SALL1, COL1A2, ZBTB5, ZNF750, CIT, ZBTB1, ZNF575	167	1142	13095	1.02995	1	0.999979	99.9989
GOTERM_BP_DIRECT	GO:0051301~cell division	3	1.09489	0.596328	RAD21, CDCA2, PRKCE	185	150	13824	1.49449	1	1	99.9999
GOTERM_MF_DIRECT	GO:0044822~poly(A) RNA binding	11	4.0146	0.62767	SYNE1, SRSF4, CHERP, PRPF4B, COL14A1, GRB2, BYSL, MEX3B, DHX34, DIDO1, FLNA	167	840	13095	1.02684	1	0.999987	99.9996
GOTERM_MF_DIRECT	GO:0000287~magnesium ion binding	3	1.09489	0.628368	MAST3, ABL1, ATP8B3	167	167	13095	1.40862	1	0.999977	99.9997
GOTERM_BP_DIRECT	GO:0016567~protein ubiquitination	3	1.09489	0.654704	SOCS6, RAB40C, TNFAIP3	185	167	13824	1.34235	1	1	100
GOTERM_BP_DIRECT	GO:0045944~positive regulation of transcription from RNA polymerase II promoter	8	2.91971	0.657552	TAL1, MAFF, NCOA2, RAD21, SALL1, PER1, ZNF750, CAPRIN2	185	580	13824	1.03068	1	1	100
GOTERM_BP_DIRECT	GO:0045892~negative regulation of transcription, DNA-templated	4	1.45985	0.66602	RING1, GON4L, COMMD7, KDM5C	185	256	13824	1.16757	1	1	100
GOTERM_CC_DIRECT	GO:0016020~membrane	12	4.37956	0.668668	LSP1, CYP17A1, TUBGCP6, HPCAL1, RAD21, CHERP, PSMD11, BYSL, DHX34, PMVK, CIT, COLGALT1	208	902	15461	0.988892	1	0.999957	99.9999
GOTERM_CC_DIRECT	GO:0005765~lysosomal membrane	3	1.09489	0.697549	SPHK2, COL6A1, ACP2	208	180	15461	1.23886	1	0.999969	100
GOTERM_MF_DIRECT	GO:0003677~DNA binding	8	2.91971	0.708117	POGZ, SNAPC4, CENPB, POLDIP2, ZHX3, GON4L, TNFAIP3, KDM5C	167	640	13095	0.980165	1	0.999997	100
GOTERM_BP_DIRECT	GO:0007264~small GTPase mediated signal transduction	3	1.09489	0.746179	RAB31, RAB40C, DOCK5	185	199	13824	1.1265	1	1	100
GOTERM_BP_DIRECT	GO:0006915~apoptotic process	3	1.09489	0.758439	TNS4, RAD21, ATG5	185	204	13824	1.09889	1	1	100
GOTERM_CC_DIRECT	GO:0005634~nucleus	36	13.1387	0.759344	SFN, DIDO1, TAL1, MYOCD, PACRG, KRT7, CENPB, POU2F2, CDCA2, DHX34, PER1, ZNF750, FIGNL2, TPRKB, KDM5C, MAFF, BRD2, LMX1B, GMEB2, ZHX3, ACACB, PRKCE, UBN1, CAPRIN2, SALL2, NCOA2, PDE2A, TMEM8B, PSMD11, SALL1, PSEN2, RASSF2, ZBTB5, TFAP2C, TNFAIP3, UBXN6	208	2873	15461	0.93141	1	0.999993	100
GOTERM_BP_DIRECT	GO:0006954~inflammatory response	3	1.09489	0.783628	PTGER1, TNFRSF1B, TLR6	185	215	13824	1.04266	1	1	100
GOTERM_BP_DIRECT	GO:0006955~immune response	3	1.09489	0.783628	TNFRSF1B, TNFAIP3, MAP3K14	185	215	13824	1.04266	1	1	100
GOTERM_BP_DIRECT	GO:0008285~negative regulation of cell proliferation	3	1.09489	0.787954	DLEC1, CHERP, MYOCD	185	217	13824	1.03306	1	1	100
GOTERM_CC_DIRECT	GO:0005783~endoplasmic reticulum	6	2.18978	0.799472	PDE2A, TMEM8B, ACER1, TMX3, PRKCE, AOC3	208	497	15461	0.897365	1	0.999997	100
GOTERM_CC_DIRECT	GO:0005925~focal adhesion	4	1.45985	0.802199	TNS4, TRIOBP, TSPAN4, FLNA	208	318	15461	0.93499	1	0.999996	100
GOTERM_BP_DIRECT	GO:0045087~innate immune response	3	1.09489	0.808462	ATG5, ABL1, TLR6	185	227	13824	0.987546	1	1	100
GOTERM_CC_DIRECT	GO:0005829~cytosol	12	4.37956	0.816124	TBC1D16, PDE2A, SPHK2, PSMD11, CHMP4B, PACRG, PRKCE, ABL1, PMVK, DUS1L, TPRKB, DVL1	208	1025	15461	0.870225	1	0.999996	100
GOTERM_MF_DIRECT	GO:0005525~GTP binding	4	1.45985	0.817289	GNAT1, GNA15, RAB31, RAB40C	167	345	13095	0.909138	1	1	100
GOTERM_CC_DIRECT	GO:0005789~endoplasmic reticulum membrane	4	1.45985	0.870304	ORMDL1, PSEN2, TMX3, CYB5A	208	365	15461	0.814594	1	0.999999	100
GOTERM_MF_DIRECT	GO:0003676~nucleic acid binding	5	1.82482	0.871143	DPF3, ZBTB5, ZNF575, ZBTB1, NYNRIN	167	488	13095	0.803414	1	1	100
GOTERM_BP_DIRECT	GO:0006351~transcription, DNA-templated	6	2.18978	0.908333	BMI1, BRD2, NCOA2, INO80E, COMMD7, DIDO1	185	603	13824	0.743526	1	1	100
GOTERM_CC_DIRECT	GO:0005813~centrosome	3	1.09489	0.931228	TUBGCP6, PSEN2, CAPRIN2	208	321	15461	0.694689	1	1	100
GOTERM_MF_DIRECT	GO:0003700~transcription factor activity, sequence-specific DNA binding	4	1.45985	0.933365	SALL2, LMX1B, SALL1, ZHX3	167	458	13095	0.684831	1	1	100
GOTERM_CC_DIRECT	GO:0016021~integral component of membrane	47	17.1533	0.953696	B3GALT5, ADCYAP1R1, ORMDL1, MRVI1, SYT3, TRPV3, ACP2, LOC510351, DPY19L3, FCRL6, TLR6, PAQR5, P2RY2, PCNX3, TDRKH, CSF2RB, SLC39A5, WC-7, ATP8B3, TMPRSS2, TMEM94, TMC2, OR52I2, ZDHHC7, ACER1, TMC4, SPINT1, CELSR2, CYB5A, RNF223, KCNV2, SDR42E2, TMEM65, ACVR2B, LETM1, SYNE1, TMEM187, CHRM4, TMEM8B, PLXDC2, FER1L5, LOC618050, CEND1, CMTM4, NUP210L, MUC16, AOC3	208	4185	15461	0.834789	1	1	100
GOTERM_CC_DIRECT	GO:0005615~extracellular space	8	2.91971	0.973839	COL14A1, PLEKHH3, LTBP4, CD109, COL1A2, SPINT1, SPN, AOC3	208	950	15461	0.625951	1	1	100
GOTERM_CC_DIRECT	GO:0005886~plasma membrane	22	8.0292	0.977803	TMPRSS2, OR52I2, ADCYAP1R1, MUC20, SYT3, SPINT1, CELSR2, LOC510351, PRKCE, FLNA, PAQR5, TMEM65, ACVR2B, DOC2A, PDE2A, TMEM8B, P2RY2, LOC618050, NECAP2, SCN4A, ATP8B3, AOC3	208	2261	15461	0.723263	1	1	100
GOTERM_MF_DIRECT	GO:0004930~G-protein coupled receptor activity	7	2.55474	0.981081	PRLHR, SSTR3, CHRM4, OR52I2, LOC618050, CELSR2, LOC510351	167	932	13095	0.58894	1	1	100
GOTERM_MF_DIRECT	GO:0004984~olfactory receptor activity	3	1.09489	0.999592	OR52I2, LOC618050, LOC510351	167	780	13095	0.301589	1	1	100
