# Supplementary material for: RNA-Seq Whole Transcriptome Analysis of Bovine Mammary Epithelial Cells in Response to Intracellular Staphylococcus aureus
Source: Front Vet Sci. 2020 Dec 7;7:642. doi: 10.3389/fvets.2020.00642 (PMC7793973; doi:10.3389/fvets.2020.00642)
Supplement: Supplementary File 5 — The two gene common target genes from DEmRNA and DElncRNA targets. Intersection of DEmRNA and DElncRNA. [file Data_Sheet_5_v1.XLSX]

## Sheet: Sheet1
Co-expressed genes
ACVR2B
CAPRIN2
