# Supplementary material for: RNA-Seq Whole Transcriptome Analysis of Bovine Mammary Epithelial Cells in Response to Intracellular Staphylococcus aureus
Source: Front Vet Sci. 2020 Dec 7;7:642. doi: 10.3389/fvets.2020.00642 (PMC7793973; doi:10.3389/fvets.2020.00642)
Supplement: Supplementary File 6 — Detailed information of DEmiRNAs. Differently expressed miRNAs (DEmiRNAs) in S. aureus infected mammary epithelial cells compared with non-infected mammary epithelial cells. [file Data_Sheet_6_v1.XLSX]

## Sheet: Sheet1
Gene	baseMean	log2FoldChange	lfcSE	stat	pvalue	padj
bta-miR-2332	22.878	6.95857	1.10505	6.29704	3.03374e-10	7.87255e-08
bta-miR-2887	163.365	2.47379	0.389583	6.34985	2.15525e-10	7.87255e-08
bta-miR-2411-3p	36.0303	2.29887	0.388663	5.91481	3.32256e-09	5.74802e-07
bta-miR-2904	367.94	2.13088	0.384801	5.53762	3.06605e-08	3.9782e-06
bta-miR-11980	2420.16	2.23528	0.464939	4.80768	1.5269e-06	0.000158492
bta-miR-11987	253.115	3.51355	0.786408	4.46784	7.90127e-06	0.00068346
bta-miR-2310	191.047	-1.3124	0.346655	-3.7859	0.000153154	0.00993585
bta-miR-1814c	190.279	-1.31565	0.354501	-3.71127	0.00020622	0.011892
bta-miR-4449	15.9089	2.02147	0.608682	3.32107	0.000896738	0.0387839
bta-miR-11976	38.5528	2.49637	0.79414	3.14349	0.00166947	0.0599377
bta-miR-2454-3p	25.9094	-1.32996	0.424546	-3.13266	0.0017323	0.0599377
bta-miR-677	15.0533	1.53765	0.495233	3.1049	0.00190346	0.0617436
bta-miR-11985	15.1394	3.09831	1.03993	2.97935	0.00288863	0.0881882
bta-miR-7862	9.20029	-3.70976	1.25396	-2.95844	0.00309196	0.0891514
bta-miR-2427	5.42642	3.43839	1.19272	2.88281	0.00394148	0.102282
bta-miR-2440	20.2998	1.57823	0.556594	2.83551	0.00457524	0.113074
bta-miR-9851	14.0621	-2.97659	1.12421	-2.64772	0.00810372	0.182862
bta-miR-2404	4.98796	2.71778	1.04284	2.60614	0.00915699	0.190099
bta-miR-490	8.37983	-5.63459	2.15932	-2.60943	0.00906935	0.190099
bta-miR-11972	14.9186	3.59789	1.41557	2.54166	0.0110327	0.212073
bta-miR-431	20.7797	-3.98422	1.57835	-2.52429	0.0115932	0.214888
bta-miR-33b	27.6293	-1.68137	0.67145	-2.5041	0.0122765	0.218228
bta-miR-1260b	4134.72	-2.15312	0.887788	-2.42526	0.0152975	0.256109
bta-miR-145	30.4169	-1.81805	0.831324	-2.18693	0.0287475	0.373698
bta-miR-4286	22.443	-2.57191	1.19588	-2.15065	0.031504	0.398795
bta-miR-2436-3p	9.06167	-1.60993	0.7942	-2.02711	0.0426507	0.514784
bta-miR-4523	7.14971	-1.54296	0.766168	-2.01386	0.0440238	0.519281
