# Supplementary material for: RNA-Seq Whole Transcriptome Analysis of Bovine Mammary Epithelial Cells in Response to Intracellular Staphylococcus aureus
Source: Front Vet Sci. 2020 Dec 7;7:642. doi: 10.3389/fvets.2020.00642 (PMC7793973; doi:10.3389/fvets.2020.00642)
Supplement: Supplementary File 7 — Detailed information of GO enrichment of DEmiRNAs. GO term function classification of DEmiRNAs. [file Data_Sheet_7_v1.XLSX]

## Sheet: Sheet1
Category	Term	Count	%	PValue	Genes	List Total	Pop Hits	Pop Total	Fold Enrichment	Bonferroni	Benjamini	FDR
GOTERM_MF_DIRECT	GO:0003707~steroid hormone receptor activity	13	1.82073	3.36375e-07	528877, 535597, 509622, 281992, 507176, 528390, 533656, 541257, 507834, 493713, 493711, 541305, 516498	511	50	13095	6.66282	0.000189361	0.000189361	0.00049247
GOTERM_MF_DIRECT	GO:0004879~RNA polymerase II transcription factor activity, ligand-activated sequence-specific DNA binding	9	1.2605	2.12275e-06	528877, 528390, 535597, 541257, 493713, 509622, 541305, 281992, 507176	511	24	13095	9.60983	0.00119439	0.000597375	0.00310777
GOTERM_MF_DIRECT	GO:0001077~transcriptional activator activity, RNA polymerase II core promoter proximal region sequence-specific binding	20	2.80112	0.000127438	538609, 512000, 782542, 528877, 616076, 540819, 540757, 509622, 281992, 507176, 530401, 522282, 541257, 528390, 507834, 785086, 533039, 541127, 784386, 541305	511	187	13095	2.74077	0.0692385	0.0236336	0.186414
GOTERM_MF_DIRECT	GO:0000978~RNA polymerase II core promoter proximal region sequence-specific DNA binding	25	3.5014	0.000169829	512000, 782542, 528877, 100300400, 789747, 539884, 540819, 531476, 540757, 516030, 519163, 509622, 508301, 281992, 507176, 530401, 522972, 541257, 507834, 785086, 533039, 541127, 784386, 541305, 521998	511	273	13095	2.34672	0.0911924	0.023622	0.248351
GOTERM_BP_DIRECT	GO:0050728~negative regulation of inflammatory response	9	1.2605	0.00158282	516550, 524813, 535597, 510652, 282127, 533266, 540313, 281992, 507176	562	55	13824	4.02511	0.947967	0.947967	2.66531
GOTERM_BP_DIRECT	GO:0007275~multicellular organism development	16	2.2409	0.00294748	538609, 513446, 505716, 616076, 517977, 540856, 100140850, 282069, 789017, 616148, 768240, 522282, 493722, 282127, 530509, 509866	562	165	13824	2.38525	0.995946	0.936331	4.90943
GOTERM_BP_DIRECT	GO:0016567~protein ubiquitination	16	2.2409	0.00330668	100294795, 617252, 281638, 616005, 539970, 518991, 617358, 516550, 524368, 617091, 540378, 538296, 528817, 616753, 767894, 527458	562	167	13824	2.35668	0.997931	0.872567	5.49197
GOTERM_BP_DIRECT	GO:0031175~neuron projection development	9	1.2605	0.00854629	511110, 338052, 514383, 532719, 619066, 533039, 281296, 505010, 614521	562	72	13824	3.07473	1	0.981757	13.6166
GOTERM_BP_DIRECT	GO:0035914~skeletal muscle cell differentiation	7	0.980392	0.00922299	538609, 518023, 539340, 528390, 101907531, 537680, 509866	562	45	13824	3.82633	1	0.968507	14.6166
GOTERM_BP_DIRECT	GO:0006474~N-terminal protein amino acid acetylation	3	0.420168	0.00934043	517211, 514377, 533922	562	4	13824	18.4484	1	0.945987	14.789
GOTERM_BP_DIRECT	GO:0010887~negative regulation of cholesterol storage	3	0.420168	0.00934043	509622, 281992, 507176	562	4	13824	18.4484	1	0.945987	14.789
GOTERM_MF_DIRECT	GO:0043565~sequence-specific DNA binding	24	3.36134	0.0101001	782481, 525631, 512385, 540313, 618793, 509622, 281992, 512854, 507176, 100140850, 100848736, 789017, 768240, 533656, 528390, 541257, 785086, 493713, 539181, 784386, 521995, 493711, 509866, 784372	511	350	13095	1.75723	0.996705	0.681156	13.8106
GOTERM_MF_DIRECT	GO:0008270~zinc ion binding	52	7.28291	0.0113667	538131, 528877, 512385, 514719, 509622, 281992, 513140, 535897, 510395, 614027, 533656, 541257, 767937, 493713, 535225, 493711, 535597, 541153, 507176, 512854, 534678, 614323, 540607, 538601, 541305, 509076, 286815, 537072, 532219, 532640, 528508, 615418, 616669, 535775, 524368, 530880, 786099, 524459, 540378, 528390, 509694, 525062, 527418, 616005, 618138, 616057, 507159, 520111, 507729, 507834,…	511	948	13095	1.40566	0.998397	0.657912	15.4112
GOTERM_CC_DIRECT	GO:0005622~intracellular	38	5.32213	0.0129685	520599, 510979, 540816, 523324, 526874, 512693, 504589, 617325, 512696, 614135, 535897, 522270, 280836, 520254, 619066, 282121, 616753, 524957, 525062, 540106, 617358, 518739, 540138, 510668, 533653, 538798, 531339, 536456, 281201, 785402, 533677, 531343, 100138102, 527921, 614521, 518121, 616314, 535927	605	646	15461	1.50326	0.991692	0.991692	16.4551
GOTERM_BP_DIRECT	GO:0018105~peptidyl-serine phosphorylation	11	1.54062	0.0155907	527889, 533677, 525647, 100138102, 505773, 530719, 510841, 504526, 540106, 100337083, 534492	562	112	13824	2.41586	1	0.984835	23.5076
GOTERM_CC_DIRECT	GO:0090575~RNA polymerase II transcription factor complex	5	0.70028	0.0174021	533656, 618792, 784795, 541305, 507176	605	26	15461	4.91449	0.998408	0.960101	21.4781
GOTERM_MF_DIRECT	GO:0017124~SH3 domain binding	5	0.70028	0.0195947	509796, 520254, 493722, 281296, 527418	511	27	13095	4.7456	0.999985	0.796404	25.1531
GOTERM_BP_DIRECT	GO:1902894~negative regulation of pri-miRNA transcription from RNA polymerase II promoter	3	0.420168	0.0221194	533039, 541127, 281992	562	6	13824	12.2989	1	0.990319	31.7135
GOTERM_BP_DIRECT	GO:0023052~signaling	3	0.420168	0.0221194	507934, 516070, 520521	562	6	13824	12.2989	1	0.990319	31.7135
GOTERM_BP_DIRECT	GO:0071870~cellular response to catecholamine stimulus	3	0.420168	0.0221194	528877, 281203, 281201	562	6	13824	12.2989	1	0.990319	31.7135
GOTERM_BP_DIRECT	GO:0045773~positive regulation of axon extension	4	0.560224	0.0250925	514383, 533039, 535225, 281296	562	16	13824	6.14947	1	0.991279	35.1691
GOTERM_BP_DIRECT	GO:0051491~positive regulation of filopodium assembly	4	0.560224	0.0250925	507342, 509796, 533039, 505710	562	16	13824	6.14947	1	0.991279	35.1691
GOTERM_BP_DIRECT	GO:0001707~mesoderm formation	5	0.70028	0.0253556	282388, 528877, 786516, 533039, 615074	562	28	13824	4.39248	1	0.987179	35.4668
GOTERM_BP_DIRECT	GO:2000188~regulation of cholesterol homeostasis	3	0.420168	0.0301437	535597, 509622, 507176	562	7	13824	10.5419	1	0.99143	40.6653
GOTERM_BP_DIRECT	GO:0045893~positive regulation of transcription, DNA-templated	18	2.52101	0.0314384	618849, 513446, 511340, 507571, 535775, 538507, 509622, 781626, 281992, 507176, 538957, 781217, 616148, 511596, 509694, 509866, 539938, 100337083	562	255	13824	1.73632	1	0.989797	42.0018
GOTERM_BP_DIRECT	GO:0006890~retrograde vesicle-mediated transport, Golgi to ER	5	0.70028	0.0318596	533007, 529761, 281707, 532555, 614135	562	30	13824	4.09964	1	0.986641	42.4305
GOTERM_BP_DIRECT	GO:0035556~intracellular signal transduction	19	2.66106	0.0323976	100294795, 617358, 510979, 525647, 526874, 533653, 617325, 538798, 536456, 512696, 504288, 512872, 533677, 520254, 616753, 100138102, 282127, 518121, 100337083	562	276	13824	1.69333	1	0.983377	42.9736
GOTERM_CC_DIRECT	GO:0030426~growth cone	6	0.840336	0.0328259	286842, 511110, 507342, 509796, 619066, 281296	605	46	15461	3.33331	0.999995	0.983145	36.853
GOTERM_BP_DIRECT	GO:0043401~steroid hormone mediated signaling pathway	4	0.560224	0.034444	528390, 533656, 509622, 507176	562	18	13824	5.46619	1	0.983225	44.9959
GOTERM_BP_DIRECT	GO:0070527~platelet aggregation	5	0.70028	0.0354449	282301, 404122, 784133, 505964, 282642	562	31	13824	3.9674	1	0.98096	45.9602
GOTERM_MF_DIRECT	GO:0008080~N-acetyltransferase activity	3	0.420168	0.03627	532809, 517211, 514377	511	8	13095	9.60983	1	0.925722	41.7766
GOTERM_MF_DIRECT	GO:0016747~transferase activity, transferring acyl groups other than amino-acyl groups	3	0.420168	0.03627	407226, 509658, 614494	511	8	13095	9.60983	1	0.925722	41.7766
GOTERM_BP_DIRECT	GO:0045214~sarcomere organization	4	0.560224	0.0453437	528555, 533039, 404122, 615074	562	20	13824	4.91957	1	0.991857	54.6777
GOTERM_CC_DIRECT	GO:0042995~cell projection	5	0.70028	0.0463692	359718, 282091, 506596, 100138102, 533653	605	35	15461	3.65077	1	0.987173	48.0004
GOTERM_MF_DIRECT	GO:0000982~transcription factor activity, RNA polymerase II core promoter proximal region sequence-specific binding	4	0.560224	0.0463833	100300400, 540819, 531476, 540313	511	21	13095	4.88119	1	0.948747	50.109
GOTERM_BP_DIRECT	GO:0048172~regulation of short-term neuronal synaptic plasticity	3	0.420168	0.0489774	526874, 789726, 534995	562	9	13824	8.19929	1	0.992787	57.5315
GOTERM_BP_DIRECT	GO:0016477~cell migration	10	1.40056	0.0506293	317696, 530401, 507342, 523328, 509821, 786652, 100138102, 516555, 533653, 519403	562	118	13824	2.08456	1	0.992152	58.7721
GOTERM_BP_DIRECT	GO:0006886~intracellular protein transport	13	1.82073	0.0512474	520599, 508872, 614321, 510312, 531343, 540765, 529761, 517728, 517446, 281707, 504589, 614135, 535927	562	174	13824	1.83777	1	0.99067	59.2275
GOTERM_CC_DIRECT	GO:0031941~filamentous actin	4	0.560224	0.0588212	507342, 509796, 619066, 404122	605	23	15461	4.44441	1	0.988318	56.6108
GOTERM_BP_DIRECT	GO:0060218~hematopoietic stem cell differentiation	3	0.420168	0.0596112	768240, 533039, 531995	562	10	13824	7.37936	1	0.994555	64.9421
GOTERM_BP_DIRECT	GO:0071345~cellular response to cytokine stimulus	3	0.420168	0.0596112	524813, 281096, 509796	562	10	13824	7.37936	1	0.994555	64.9421
GOTERM_BP_DIRECT	GO:0007264~small GTPase mediated signal transduction	14	1.96078	0.0620828	613954, 540583, 614507, 523324, 525394, 506971, 522270, 785402, 540033, 619066, 527921, 524957, 614521, 616314	562	199	13824	1.7305	1	0.994483	66.4808
GOTERM_CC_DIRECT	GO:0019898~extrinsic component of membrane	6	0.840336	0.0669408	281574, 535099, 507390, 537096, 517400, 520739	605	56	15461	2.73808	1	0.985564	61.4918
GOTERM_BP_DIRECT	GO:0001833~inner cell mass cell proliferation	3	0.420168	0.0709484	513868, 513237, 539938	562	11	13824	6.70851	1	0.996726	71.4929
GOTERM_BP_DIRECT	GO:0045723~positive regulation of fatty acid biosynthetic process	3	0.420168	0.0709484	280836, 509622, 524303	562	11	13824	6.70851	1	0.996726	71.4929
GOTERM_BP_DIRECT	GO:0030335~positive regulation of cell migration	10	1.40056	0.0734731	282301, 782542, 526028, 524813, 510979, 282307, 100299041, 524464, 505710, 540106	562	127	13824	1.93684	1	0.99664	72.7856
GOTERM_BP_DIRECT	GO:0035278~miRNA mediated inhibition of translation	3	0.420168	0.0829146	522972, 767937, 282127	562	12	13824	6.14947	1	0.997995	77.1473
GOTERM_CC_DIRECT	GO:0000139~Golgi membrane	14	1.96078	0.0839292	493639, 784997, 510312, 533007, 529761, 507157, 540607, 618580, 282531, 526331, 281707, 538799, 530000, 614946	605	217	15461	1.64873	1	0.989908	70.102
GOTERM_BP_DIRECT	GO:0000122~negative regulation of transcription from RNA polymerase II promoter	24	3.36134	0.0884655	505619, 528877, 782481, 539884, 100849063, 538778, 520111, 535632, 509622, 507176, 281574, 510395, 540378, 789017, 524813, 768240, 533656, 541257, 280836, 100299743, 282127, 512451, 541233, 525062	562	420	13824	1.40559	1	0.998341	79.395
GOTERM_CC_DIRECT	GO:0005737~cytoplasm	136	19.0476	0.0893484	540067, 526103, 280733, 511773, 531995, 504526, 509863, 511110, 280836, 767937, 535225, 517584, 101904567, 511467, 521261, 514822, 508617, 540746, 789811, 281142, 513237, 493722, 281296, 541305, 525034, 286815, 537072, 537070, 281970, 512652, 101907531, 505773, 516044, 538212, 615074, 534526, 540378, 506596, 100138178, 539532, 528390, 613729, 282127, 537131, 286822, 100294795, 281638, 616005, 782…	605	3109	15461	1.11789	1	0.986345	72.4482
GOTERM_BP_DIRECT	GO:0051897~positive regulation of protein kinase B signaling	6	0.840336	0.0905334	525504, 281638, 281096, 280836, 516353, 504526	562	59	13824	2.50148	1	0.998208	80.1779
GOTERM_BP_DIRECT	GO:0032008~positive regulation of TOR signaling	4	0.560224	0.0947049	541106, 280836, 534045, 504526	562	27	13824	3.64413	1	0.998342	81.6726
GOTERM_BP_DIRECT	GO:0048747~muscle fiber development	3	0.420168	0.0954403	531979, 338052, 785909	562	13	13824	5.67643	1	0.998048	81.9249
GOTERM_BP_DIRECT	GO:0071364~cellular response to epidermal growth factor stimulus	3	0.420168	0.0954403	100138102, 282127, 516353	562	13	13824	5.67643	1	0.998048	81.9249
GOTERM_BP_DIRECT	GO:0007064~mitotic sister chromatid cohesion	3	0.420168	0.0954403	517211, 618186, 535254	562	13	13824	5.67643	1	0.998048	81.9249
GOTERM_BP_DIRECT	GO:0007030~Golgi organization	6	0.840336	0.0956556	540583, 533007, 529761, 618580, 532555, 508557	562	60	13824	2.45979	1	0.997647	81.9981
GOTERM_CC_DIRECT	GO:0005634~nucleus	126	17.6471	0.0972976	514433, 511773, 531995, 509863, 282091, 768240, 767937, 493713, 493711, 509866, 513446, 511467, 539884, 525631, 516030, 539679, 527819, 533303, 540746, 616576, 510442, 286810, 541106, 528817, 513237, 512451, 493722, 507268, 537594, 537072, 536960, 782542, 282641, 540819, 505773, 516044, 100140850, 538296, 781217, 540378, 524813, 506316, 528390, 539532, 613729, 282343, 282127, 541233, 618849, 2816…	605	2873	15461	1.12077	1	0.984611	75.5822
GOTERM_MF_DIRECT	GO:0030553~cGMP binding	3	0.420168	0.101182	407172, 524446, 533330	511	14	13095	5.49133	1	0.990145	79.0236
GOTERM_MF_DIRECT	GO:0004683~calmodulin-dependent protein kinase activity	3	0.420168	0.101182	525647, 530719, 100337083	511	14	13095	5.49133	1	0.990145	79.0236
GOTERM_BP_DIRECT	GO:0030036~actin cytoskeleton organization	7	0.980392	0.10121	534526, 789811, 338052, 540674, 509821, 510979, 619066	562	79	13824	2.17956	1	0.998015	83.7936
GOTERM_BP_DIRECT	GO:0010718~positive regulation of epithelial to mesenchymal transition	4	0.560224	0.103027	539340, 510979, 786516, 538957	562	28	13824	3.51398	1	0.997863	84.3432
GOTERM_BP_DIRECT	GO:0048701~embryonic cranial skeleton morphogenesis	4	0.560224	0.103027	282301, 505294, 541243, 539860	562	28	13824	3.51398	1	0.997863	84.3432
GOTERM_BP_DIRECT	GO:0001568~blood vessel development	4	0.560224	0.103027	540378, 535075, 514745, 529670	562	28	13824	3.51398	1	0.997863	84.3432
GOTERM_CC_DIRECT	GO:0001725~stress fiber	5	0.70028	0.104044	525504, 497019, 533531, 507342, 505964	605	46	15461	2.77776	1	0.982262	77.9793
GOTERM_CC_DIRECT	GO:0014069~postsynaptic density	6	0.840336	0.104397	526028, 617723, 100124505, 538794, 281296, 535311	605	64	15461	2.39582	1	0.974742	78.0984
GOTERM_BP_DIRECT	GO:0043161~proteasome-mediated ubiquitin-dependent protein catabolic process	9	1.2605	0.106942	537072, 505619, 281638, 100300400, 513420, 524368, 617935, 509076, 100125308	562	118	13824	1.87611	1	0.997986	85.4687
GOTERM_CC_DIRECT	GO:0005654~nucleoplasm	61	8.54342	0.107062	100300400, 540067, 526103, 513278, 781653, 540313, 534492, 519845, 789017, 533656, 539636, 767937, 535225, 493711, 530000, 508641, 513446, 511467, 508421, 512498, 514465, 539679, 784795, 407183, 510442, 535254, 513237, 512451, 100296784, 505710, 286815, 782542, 515748, 506074, 535632, 540719, 510538, 530401, 100138178, 786652, 525062, 317696, 789747, 539340, 510312, 525647, 538778, 618793, 520111…	605	1310	15461	1.18998	1	0.968671	78.9792
GOTERM_BP_DIRECT	GO:0032148~activation of protein kinase B activity	3	0.420168	0.108461	100138102, 504526, 540106	562	14	13824	5.27097	1	0.997803	85.8844
GOTERM_MF_DIRECT	GO:0030971~receptor tyrosine kinase binding	3	0.420168	0.11385	617915, 512696, 527418	511	15	13095	5.12524	1	0.992255	82.9597
GOTERM_MF_DIRECT	GO:0016746~transferase activity, transferring acyl groups	3	0.420168	0.11385	507456, 520912, 768052	511	15	13095	5.12524	1	0.992255	82.9597
GOTERM_MF_DIRECT	GO:0005516~calmodulin binding	6	0.840336	0.119418	282146, 281970, 407172, 525647, 616955, 100337083	511	67	13095	2.29489	1	0.991547	84.462
GOTERM_BP_DIRECT	GO:0034314~Arp2/3 complex-mediated actin nucleation	3	0.420168	0.121915	506596, 520111, 528498	562	15	13824	4.91957	1	0.998816	89.1088
GOTERM_BP_DIRECT	GO:0007616~long-term memory	3	0.420168	0.121915	527351, 613527, 100337083	562	15	13824	4.91957	1	0.998816	89.1088
GOTERM_BP_DIRECT	GO:0042692~muscle cell differentiation	3	0.420168	0.121915	526028, 535597, 493722	562	15	13824	4.91957	1	0.998816	89.1088
GOTERM_BP_DIRECT	GO:0035249~synaptic transmission, glutamatergic	3	0.420168	0.121915	517728, 526874, 512696	562	15	13824	4.91957	1	0.998816	89.1088
GOTERM_BP_DIRECT	GO:0030539~male genitalia development	3	0.420168	0.121915	282301, 617358, 541243	562	15	13824	4.91957	1	0.998816	89.1088
GOTERM_MF_DIRECT	GO:0003700~transcription factor activity, sequence-specific DNA binding	24	3.36134	0.125041	618849, 789747, 539884, 540816, 100849063, 540757, 783217, 509622, 281992, 512854, 100140850, 100848736, 538296, 789017, 768240, 522282, 541257, 785086, 537680, 493713, 512451, 541233, 493711, 509866	511	458	13095	1.34286	1	0.990907	85.853
GOTERM_MF_DIRECT	GO:0044325~ion channel binding	4	0.560224	0.127068	517446, 282125, 538100, 535311	511	32	13095	3.20328	1	0.988898	86.3252
GOTERM_CC_DIRECT	GO:0034399~nuclear periphery	3	0.420168	0.127552	526097, 281296, 504589	605	16	15461	4.79163	1	0.97204	84.7316
GOTERM_BP_DIRECT	GO:0007173~epidermal growth factor receptor signaling pathway	4	0.560224	0.129601	540388, 100138102, 512696, 527418	562	31	13824	3.17392	1	0.999088	90.6253
GOTERM_CC_DIRECT	GO:0045202~synapse	8	1.12045	0.129872	286810, 508421, 540852, 538794, 516070, 520521, 514134, 789726	605	108	15461	1.89299	1	0.96675	85.2814
GOTERM_BP_DIRECT	GO:0070328~triglyceride homeostasis	3	0.420168	0.135747	509863, 535597, 507176	562	16	13824	4.6121	1	0.999226	91.6923
GOTERM_MF_DIRECT	GO:0070273~phosphatidylinositol-4-phosphate binding	3	0.420168	0.140271	538919, 532555, 530000	511	17	13095	4.52227	1	0.991149	89.06
GOTERM_BP_DIRECT	GO:0006355~regulation of transcription, DNA-templated	31	4.34174	0.140892	538609, 539315, 512385, 540816, 540852, 533087, 507723, 100140850, 510538, 789017, 768240, 533656, 613729, 282420, 509694, 521995, 618849, 513446, 789747, 525631, 539860, 784795, 512854, 532809, 508872, 286810, 525364, 537680, 784386, 784372, 767894	562	601	13824	1.26878	1	0.999301	92.4966
GOTERM_CC_DIRECT	GO:0000421~autophagosome membrane	3	0.420168	0.140984	540482, 539478, 282531	605	17	15461	4.50977	1	0.96937	87.6694
GOTERM_MF_DIRECT	GO:0035091~phosphatidylinositol binding	6	0.840336	0.142597	100294795, 281638, 526092, 517400, 520739, 100299286	511	71	13095	2.1656	1	0.989525	89.4854
GOTERM_CC_DIRECT	GO:0005829~cytosol	48	6.72269	0.145252	520599, 505679, 511340, 513525, 784133, 517788, 534492, 512872, 530401, 540719, 506596, 533668, 508365, 282307, 497032, 282127, 493711, 615089, 516353, 530000, 508641, 100125308, 282388, 510312, 509796, 100124505, 282531, 536810, 539679, 525394, 618793, 520111, 618792, 532555, 784795, 504288, 281574, 614321, 616576, 522972, 511433, 518864, 513420, 281296, 509076, 537594, 505710, 286815	605	1025	15461	1.19674	1	0.966232	88.4869
GOTERM_BP_DIRECT	GO:1903861~positive regulation of dendrite extension	3	0.420168	0.149903	512872, 532273, 526874	562	17	13824	4.3408	1	0.999383	93.7316
GOTERM_BP_DIRECT	GO:0032435~negative regulation of proteasomal ubiquitin-dependent protein catabolic process	3	0.420168	0.149903	510979, 615054, 507114	562	17	13824	4.3408	1	0.999383	93.7316
GOTERM_CC_DIRECT	GO:0030424~axon	8	1.12045	0.153433	511110, 514383, 532719, 527491, 526874, 281296, 535311, 407118	605	113	15461	1.80923	1	0.966496	89.9152
GOTERM_BP_DIRECT	GO:0006366~transcription from RNA polymerase II promoter	9	1.2605	0.15387	100140850, 281638, 782481, 538296, 789017, 528390, 100849063, 509866, 507176	562	129	13824	1.71613	1	0.999403	94.2121
GOTERM_CC_DIRECT	GO:0030658~transport vesicle membrane	3	0.420168	0.1547	286810, 529761, 280890	605	18	15461	4.25923	1	0.961081	90.1211
GOTERM_CC_DIRECT	GO:0033116~endoplasmic reticulum-Golgi intermediate compartment membrane	3	0.420168	0.1547	510312, 529761, 618580	605	18	15461	4.25923	1	0.961081	90.1211
GOTERM_BP_DIRECT	GO:0048666~neuron development	4	0.560224	0.158285	512000, 528817, 536810, 280840	562	34	13824	2.89387	1	0.999434	94.7062
GOTERM_BP_DIRECT	GO:0070374~positive regulation of ERK1 and ERK2 cascade	9	1.2605	0.158562	282301, 281638, 317696, 100848290, 614911, 540033, 533266, 504526, 540106	562	130	13824	1.70293	1	0.999339	94.7359
GOTERM_BP_DIRECT	GO:0000902~cell morphogenesis	5	0.70028	0.159398	513462, 338052, 505294, 533656, 534492	562	52	13824	2.36518	1	0.999254	94.8243
GOTERM_MF_DIRECT	GO:0000977~RNA polymerase II regulatory region sequence-specific DNA binding	10	1.40056	0.159514	510395, 616076, 524813, 535597, 522282, 528817, 493713, 493711, 507670, 781626	511	157	13095	1.63224	1	0.990522	92.1461
GOTERM_BP_DIRECT	GO:0008284~positive regulation of cell proliferation	15	2.10084	0.162352	317696, 525631, 510979, 281096, 280840, 516555, 508292, 784795, 617935, 512854, 540388, 535075, 518225, 540288, 540106	562	257	13824	1.43567	1	0.999243	95.1259
GOTERM_CC_DIRECT	GO:0030176~integral component of endoplasmic reticulum membrane	6	0.840336	0.162675	514383, 359718, 518159, 618814, 514745, 504908	605	74	15461	2.07206	1	0.961531	91.3303
GOTERM_MF_DIRECT	GO:0003730~mRNA 3'-UTR binding	4	0.560224	0.163843	539060, 538794, 767937, 282127	511	36	13095	2.84736	1	0.989737	92.7181
GOTERM_BP_DIRECT	GO:0022604~regulation of cell morphogenesis	3	0.420168	0.164336	338052, 518159, 519403	562	18	13824	4.09964	1	0.999197	95.3191
GOTERM_CC_DIRECT	GO:0030139~endocytic vesicle	4	0.560224	0.164928	281638, 281849, 100848380, 533266	605	36	15461	2.83949	1	0.957142	91.6461
GOTERM_MF_DIRECT	GO:0044212~transcription regulatory region DNA binding	8	1.12045	0.166514	286842, 100140850, 781217, 789017, 541233, 509866, 784795, 521998	511	116	13095	1.76733	1	0.988419	93.0512
GOTERM_MF_DIRECT	GO:0030552~cAMP binding	3	0.420168	0.167831	407172, 100124505, 615074	511	19	13095	4.04625	1	0.986563	93.2103
GOTERM_BP_DIRECT	GO:0008542~visual learning	4	0.560224	0.168246	527351, 281970, 613527, 539181	562	35	13824	2.81118	1	0.999224	95.6789
GOTERM_CC_DIRECT	GO:0030018~Z disc	6	0.840336	0.169111	282146, 338052, 533531, 528555, 505964, 535311	605	75	15461	2.04443	1	0.954519	92.2044
GOTERM_CC_DIRECT	GO:0043234~protein complex	11	1.54062	0.17155	282301, 537072, 510538, 540378, 614857, 537808, 613445, 541153, 786516, 514377, 286815	605	181	15461	1.55309	1	0.950362	92.5137
GOTERM_MF_DIRECT	GO:0000149~SNARE binding	4	0.560224	0.173489	786672, 510312, 616923, 282531	511	37	13095	2.7704	1	0.986309	93.8557
GOTERM_MF_DIRECT	GO:0001078~transcriptional repressor activity, RNA polymerase II core promoter proximal region sequence-specific binding	7	0.980392	0.176869	530401, 531476, 507834, 516030, 519163, 281992, 521998	511	97	13095	1.84932	1	0.985223	94.2134
GOTERM_BP_DIRECT	GO:0001525~angiogenesis	9	1.2605	0.17799	617915, 540388, 535597, 280836, 282121, 539860, 505773, 513412, 534492	562	134	13824	1.6521	1	0.999427	96.4656
GOTERM_BP_DIRECT	GO:0048146~positive regulation of fibroblast proliferation	4	0.560224	0.178384	282301, 282642, 504526, 540106	562	36	13824	2.7331	1	0.999346	96.4944
GOTERM_BP_DIRECT	GO:0042787~protein ubiquitination involved in ubiquitin-dependent protein catabolic process	8	1.12045	0.180831	524459, 537072, 540378, 100138178, 513420, 617935, 527418, 767894	562	114	13824	1.72617	1	0.999323	96.6683
GOTERM_MF_DIRECT	GO:0031418~L-ascorbic acid binding	3	0.420168	0.181934	281409, 414348, 280890	511	20	13095	3.84393	1	0.984813	94.7134
GOTERM_BP_DIRECT	GO:0009058~biosynthetic process	3	0.420168	0.193849	526175, 528582, 618400	562	20	13824	3.68968	1	0.999562	97.4647
GOTERM_BP_DIRECT	GO:0045787~positive regulation of cell cycle	3	0.420168	0.193849	507390, 528877, 532719	562	20	13824	3.68968	1	0.999562	97.4647
GOTERM_MF_DIRECT	GO:0030165~PDZ domain binding	3	0.420168	0.196202	282146, 617723, 282641	511	21	13095	3.66089	1	0.985594	95.914
GOTERM_BP_DIRECT	GO:0046777~protein autophosphorylation	8	1.12045	0.197584	282301, 317696, 539315, 786652, 525647, 505773, 530719, 100337083	562	117	13824	1.68191	1	0.999569	97.6577
GOTERM_BP_DIRECT	GO:0006006~glucose metabolic process	4	0.560224	0.199132	616576, 280836, 616676, 534492	562	38	13824	2.58925	1	0.999535	97.7336
GOTERM_BP_DIRECT	GO:0050796~regulation of insulin secretion	3	0.420168	0.208848	100300400, 616576, 280836	562	21	13824	3.51398	1	0.999647	98.1595
GOTERM_BP_DIRECT	GO:0045648~positive regulation of erythrocyte differentiation	3	0.420168	0.208848	539315, 540313, 534492	562	21	13824	3.51398	1	0.999647	98.1595
GOTERM_BP_DIRECT	GO:0000077~DNA damage checkpoint	3	0.420168	0.208848	100300400, 510442, 534492	562	21	13824	3.51398	1	0.999647	98.1595
GOTERM_MF_DIRECT	GO:0061630~ubiquitin protein ligase activity	9	1.2605	0.209639	537072, 616005, 540378, 100138178, 513868, 540607, 524368, 509076, 527418	511	146	13095	1.5797	1	0.986056	96.8077
GOTERM_MF_DIRECT	GO:0051015~actin filament binding	5	0.70028	0.213257	281574, 497019, 338052, 507342, 616849	511	61	13095	2.10051	1	0.9853	97.0151
GOTERM_CC_DIRECT	GO:0012505~endomembrane system	6	0.840336	0.216711	520599, 537096, 359718, 404155, 619066, 535927	605	82	15461	1.86991	1	0.976128	96.5409
GOTERM_BP_DIRECT	GO:0010628~positive regulation of gene expression	9	1.2605	0.219727	281574, 317696, 535075, 616057, 539315, 493722, 508958, 282642, 504526	562	142	13824	1.55902	1	0.999743	98.5466
GOTERM_BP_DIRECT	GO:0070373~negative regulation of ERK1 and ERK2 cascade	4	0.560224	0.220416	281574, 520599, 526103, 280840	562	40	13824	2.45979	1	0.999712	98.5684
GOTERM_CC_DIRECT	GO:0005694~chromosome	4	0.560224	0.225158	100300400, 613729, 539860, 507723	605	42	15461	2.43384	1	0.97636	97.0207
GOTERM_BP_DIRECT	GO:0002244~hematopoietic progenitor cell differentiation	5	0.70028	0.225791	282301, 789593, 522282, 787677, 768314	562	60	13824	2.04982	1	0.999695	98.7277
GOTERM_BP_DIRECT	GO:0031532~actin cytoskeleton reorganization	4	0.560224	0.231226	281574, 540305, 518121, 537594	562	41	13824	2.39979	1	0.999719	98.8717
GOTERM_BP_DIRECT	GO:0090630~activation of GTPase activity	5	0.70028	0.234554	520599, 509120, 514852, 507082, 535927	562	61	13824	2.01622	1	0.999719	98.9522
GOTERM_BP_DIRECT	GO:1900026~positive regulation of substrate adhesion-dependent cell spreading	3	0.420168	0.239149	789017, 619066, 282642	562	23	13824	3.20842	1	0.999732	99.0544
GOTERM_BP_DIRECT	GO:0001890~placenta development	3	0.420168	0.239149	280836, 511596, 534492	562	23	13824	3.20842	1	0.999732	99.0544
GOTERM_BP_DIRECT	GO:0045740~positive regulation of DNA replication	3	0.420168	0.239149	282301, 540106, 538957	562	23	13824	3.20842	1	0.999732	99.0544
GOTERM_CC_DIRECT	GO:0005802~trans-Golgi network	7	0.980392	0.246909	540482, 538919, 540583, 532273, 281849, 525394, 532555	605	108	15461	1.65637	1	0.981734	97.9872
GOTERM_BP_DIRECT	GO:0006888~ER to Golgi vesicle-mediated transport	5	0.70028	0.252314	510312, 785086, 508557, 614521, 614135	562	63	13824	1.95221	1	0.999818	99.2979
GOTERM_BP_DIRECT	GO:0030512~negative regulation of transforming growth factor beta receptor signaling pathway	4	0.560224	0.253115	782542, 539340, 100138102, 534043	562	43	13824	2.28817	1	0.999798	99.3106
GOTERM_BP_DIRECT	GO:0050714~positive regulation of protein secretion	3	0.420168	0.254386	281574, 532555, 538957	562	24	13824	3.07473	1	0.999781	99.3303
GOTERM_BP_DIRECT	GO:0006695~cholesterol biosynthetic process	3	0.420168	0.254386	503684, 514745, 539550	562	24	13824	3.07473	1	0.999781	99.3303
GOTERM_BP_DIRECT	GO:0010977~negative regulation of neuron projection development	3	0.420168	0.254386	509796, 539959, 534876	562	24	13824	3.07473	1	0.999781	99.3303
GOTERM_BP_DIRECT	GO:0007346~regulation of mitotic cell cycle	3	0.420168	0.254386	537659, 514926, 510979	562	24	13824	3.07473	1	0.999781	99.3303
GOTERM_BP_DIRECT	GO:0001764~neuron migration	6	0.840336	0.254767	533039, 281296, 521995, 282125, 504526, 497030	562	84	13824	1.75699	1	0.999755	99.3361
GOTERM_CC_DIRECT	GO:0005925~focal adhesion	16	2.2409	0.263424	618849, 534032, 515748, 404122, 516555, 533653, 538507, 281574, 523328, 506596, 511433, 786652, 535225, 281849, 505611, 282125	605	318	15461	1.2858	1	0.984327	98.5169
GOTERM_BP_DIRECT	GO:0071230~cellular response to amino acid stimulus	4	0.560224	0.26417	282301, 541106, 538794, 534045	562	44	13824	2.23617	1	0.999805	99.4654
GOTERM_BP_DIRECT	GO:0008285~negative regulation of cell proliferation	12	1.68067	0.267152	618849, 282069, 535075, 511433, 533668, 519222, 507934, 540757, 280840, 514852, 618793, 505010	562	217	13824	1.36025	1	0.999802	99.5012
GOTERM_MF_DIRECT	GO:0001540~beta-amyloid binding	3	0.420168	0.268912	514447, 539959, 516070	511	26	13095	2.95687	1	0.993516	98.9804
GOTERM_BP_DIRECT	GO:0030901~midbrain development	3	0.420168	0.269641	512000, 539181, 507670	562	25	13824	2.95174	1	0.999796	99.5293
GOTERM_BP_DIRECT	GO:0051091~positive regulation of sequence-specific DNA binding transcription factor activity	5	0.70028	0.270341	528817, 511596, 533039, 538507, 520111	562	65	13824	1.89214	1	0.999776	99.5369
GOTERM_BP_DIRECT	GO:0050885~neuromuscular process controlling balance	4	0.560224	0.275282	528877, 619066, 521304, 507713	562	45	13824	2.18648	1	0.999789	99.5876
GOTERM_BP_DIRECT	GO:0032091~negative regulation of protein binding	4	0.560224	0.275282	531979, 538778, 784795, 540106	562	45	13824	2.18648	1	0.999789	99.5876
GOTERM_CC_DIRECT	GO:0031201~SNARE complex	4	0.560224	0.278055	510312, 616923, 517728, 614135	605	47	15461	2.17493	1	0.986024	98.875
GOTERM_CC_DIRECT	GO:0005884~actin filament	4	0.560224	0.278055	281574, 497019, 338052, 616849	605	47	15461	2.17493	1	0.986024	98.875
GOTERM_BP_DIRECT	GO:0001569~patterning of blood vessels	3	0.420168	0.284888	100299743, 533039, 505611	562	26	13824	2.83822	1	0.999832	99.6715
GOTERM_BP_DIRECT	GO:0090004~positive regulation of establishment of protein localization to plasma membrane	3	0.420168	0.284888	281574, 282307, 100138102	562	26	13824	2.83822	1	0.999832	99.6715
GOTERM_BP_DIRECT	GO:0051017~actin filament bundle assembly	3	0.420168	0.284888	281574, 507342, 509796	562	26	13824	2.83822	1	0.999832	99.6715
GOTERM_BP_DIRECT	GO:0072659~protein localization to plasma membrane	4	0.560224	0.297633	514383, 511467, 516353, 768052	562	47	13824	2.09344	1	0.99988	99.7583
GOTERM_BP_DIRECT	GO:0006364~rRNA processing	4	0.560224	0.297633	504950, 519222, 513237, 510826	562	47	13824	2.09344	1	0.99988	99.7583
GOTERM_BP_DIRECT	GO:0060070~canonical Wnt signaling pathway	5	0.70028	0.297769	282069, 539340, 541243, 511596, 538507	562	68	13824	1.80867	1	0.999865	99.7591
GOTERM_MF_DIRECT	GO:0008017~microtubule binding	5	0.70028	0.29908	281574, 507390, 617723, 513237, 281296	511	71	13095	1.80466	1	0.996141	99.4498
GOTERM_BP_DIRECT	GO:0060048~cardiac muscle contraction	3	0.420168	0.300103	528555, 282121, 618352	562	27	13824	2.7331	1	0.999861	99.7724
GOTERM_BP_DIRECT	GO:0030178~negative regulation of Wnt signaling pathway	3	0.420168	0.300103	282069, 514852, 618792	562	27	13824	2.7331	1	0.999861	99.7724
GOTERM_BP_DIRECT	GO:0006897~endocytosis	6	0.840336	0.30192	616849, 517400, 527889, 517446, 523324, 520739	562	90	13824	1.63986	1	0.999853	99.7822
GOTERM_BP_DIRECT	GO:0055114~oxidation-reduction process	16	2.2409	0.302816	282388, 507276, 493639, 100299286, 514745, 613541, 508617, 281409, 282604, 414348, 539636, 615893, 497032, 280890, 504948, 533020	562	316	13824	1.24546	1	0.99984	99.787
GOTERM_MF_DIRECT	GO:0016874~ligase activity	6	0.840336	0.303647	616005, 540378, 518991, 513868, 514719, 509076	511	94	13095	1.63572	1	0.995941	99.5
GOTERM_BP_DIRECT	GO:0009952~anterior/posterior pattern specification	5	0.70028	0.30699	100848736, 535075, 768240, 784386, 519403	562	69	13824	1.78245	1	0.999845	99.8077
GOTERM_CC_DIRECT	GO:0005769~early endosome	8	1.12045	0.307028	506971, 523432, 508872, 614321, 281849, 520739, 540267, 539162	605	140	15461	1.46031	1	0.990357	99.3601
GOTERM_MF_DIRECT	GO:0008083~growth factor activity	5	0.70028	0.307927	540388, 281096, 282121, 280840, 508292	511	72	13095	1.7796	1	0.995717	99.5432
GOTERM_CC_DIRECT	GO:0005788~endoplasmic reticulum lumen	4	0.560224	0.310357	510850, 506316, 414348, 534311	605	50	15461	2.04443	1	0.989387	99.4011
GOTERM_MF_DIRECT	GO:0070888~E-box binding	3	0.420168	0.312677	100300400, 528817, 540757	511	29	13095	2.65099	1	0.995541	99.587
GOTERM_CC_DIRECT	GO:0005768~endosome	8	1.12045	0.313301	281574, 517400, 614321, 286810, 504235, 520739, 520111, 509076	605	141	15461	1.44995	1	0.988318	99.4354
GOTERM_CC_DIRECT	GO:0030864~cortical actin cytoskeleton	3	0.420168	0.313969	504288, 511433, 531343	605	29	15461	2.64366	1	0.986724	99.4429
GOTERM_CC_DIRECT	GO:0055038~recycling endosome membrane	3	0.420168	0.313969	514383, 100848380, 784133	605	29	15461	2.64366	1	0.986724	99.4429
GOTERM_CC_DIRECT	GO:0001772~immunological synapse	3	0.420168	0.313969	281574, 100848290, 615074	605	29	15461	2.64366	1	0.986724	99.4429
GOTERM_BP_DIRECT	GO:0007266~Rho protein signal transduction	3	0.420168	0.315263	614857, 514852, 505611	562	28	13824	2.63549	1	0.99987	99.8433
GOTERM_BP_DIRECT	GO:0045184~establishment of protein localization	3	0.420168	0.315263	540378, 617723, 509120	562	28	13824	2.63549	1	0.99987	99.8433
GOTERM_BP_DIRECT	GO:0090502~RNA phosphodiester bond hydrolysis, endonucleolytic	3	0.420168	0.315263	282340, 525399, 280930	562	28	13824	2.63549	1	0.99987	99.8433
GOTERM_BP_DIRECT	GO:0001701~in utero embryonic development	9	1.2605	0.318106	282301, 507390, 505294, 539315, 541243, 524813, 511832, 505611, 617935	562	159	13824	1.39233	1	0.999852	99.854
GOTERM_CC_DIRECT	GO:0009986~cell surface	16	2.2409	0.31886	525504, 280733, 539315, 100298356, 514447, 533653, 534043, 508958, 527819, 534842, 618714, 520925, 616923, 511596, 281849, 540106	605	332	15461	1.23158	1	0.986024	99.4952
GOTERM_BP_DIRECT	GO:0030198~extracellular matrix organization	5	0.70028	0.325511	282301, 280733, 524813, 516730, 513668	562	71	13824	1.73224	1	0.999872	99.8788
GOTERM_BP_DIRECT	GO:0015031~protein transport	10	1.40056	0.325722	614335, 510499, 281638, 540482, 538919, 614507, 533007, 529761, 618580, 282531	562	183	13824	1.34415	1	0.999858	99.8795
GOTERM_MF_DIRECT	GO:0032403~protein complex binding	3	0.420168	0.327157	617723, 281201, 100125308	511	30	13095	2.56262	1	0.996217	99.6976
GOTERM_CC_DIRECT	GO:0010494~cytoplasmic stress granule	3	0.420168	0.328486	781653, 767937, 282127	605	30	15461	2.55554	1	0.98641	99.585
GOTERM_BP_DIRECT	GO:0048286~lung alveolus development	3	0.420168	0.330347	524813, 516555, 280840	562	29	13824	2.54461	1	0.999865	99.8928
GOTERM_BP_DIRECT	GO:0097191~extrinsic apoptotic signaling pathway	3	0.420168	0.330347	539315, 100138102, 618792	562	29	13824	2.54461	1	0.999865	99.8928
GOTERM_BP_DIRECT	GO:0032868~response to insulin	3	0.420168	0.330347	509863, 540067, 280836	562	29	13824	2.54461	1	0.999865	99.8928
GOTERM_BP_DIRECT	GO:0006730~one-carbon metabolic process	3	0.420168	0.330347	614323, 497032, 538212	562	29	13824	2.54461	1	0.999865	99.8928
GOTERM_BP_DIRECT	GO:0014068~positive regulation of phosphatidylinositol 3-kinase signaling	4	0.560224	0.331315	281096, 280836, 527418, 540106	562	50	13824	1.96783	1	0.999854	99.8954
GOTERM_BP_DIRECT	GO:0042147~retrograde transport, endosome to Golgi	4	0.560224	0.331315	520599, 614321, 525394, 520111	562	50	13824	1.96783	1	0.999854	99.8954
GOTERM_BP_DIRECT	GO:0030334~regulation of cell migration	4	0.560224	0.331315	509120, 505773, 505611, 529670	562	50	13824	1.96783	1	0.999854	99.8954
GOTERM_CC_DIRECT	GO:0072562~blood microparticle	5	0.70028	0.336672	510979, 404122, 617881, 509968, 515550	605	75	15461	1.70369	1	0.986489	99.6495
GOTERM_CC_DIRECT	GO:0031410~cytoplasmic vesicle	7	0.980392	0.342027	788112, 540482, 539478, 282447, 282531, 784489, 286815	605	122	15461	1.46629	1	0.985981	99.6866
GOTERM_BP_DIRECT	GO:0007596~blood coagulation	4	0.560224	0.342543	617881, 512581, 504526, 540106	562	51	13824	1.92924	1	0.999888	99.9217
GOTERM_CC_DIRECT	GO:0005905~clathrin-coated pit	3	0.420168	0.342917	281638, 517446, 614521	605	31	15461	2.4731	1	0.984476	99.6924
GOTERM_MF_DIRECT	GO:0001228~transcriptional activator activity, RNA polymerase II transcription regulatory region sequence-specific binding	5	0.70028	0.343523	782481, 524813, 528817, 493713, 493711	511	76	13095	1.68594	1	0.996909	99.7891
GOTERM_BP_DIRECT	GO:0001666~response to hypoxia	5	0.70028	0.344101	533303, 281409, 282121, 533039, 538957	562	73	13824	1.68479	1	0.999882	99.9248
GOTERM_BP_DIRECT	GO:0000910~cytokinesis	3	0.420168	0.345337	100848380, 514327, 614521	562	30	13824	2.45979	1	0.999874	99.9272
GOTERM_BP_DIRECT	GO:0016569~covalent chromatin modification	3	0.420168	0.345337	510538, 513446, 507723	562	30	13824	2.45979	1	0.999874	99.9272
GOTERM_BP_DIRECT	GO:0030097~hemopoiesis	3	0.420168	0.345337	515569, 535119, 617935	562	30	13824	2.45979	1	0.999874	99.9272
GOTERM_BP_DIRECT	GO:0045666~positive regulation of neuron differentiation	4	0.560224	0.353756	538609, 532719, 528817, 535632	562	52	13824	1.89214	1	0.999894	99.9416
GOTERM_MF_DIRECT	GO:0008144~drug binding	3	0.420168	0.355854	507342, 493713, 281992	511	32	13095	2.40246	1	0.997249	99.8403
GOTERM_CC_DIRECT	GO:0031225~anchored component of membrane	3	0.420168	0.357248	618714, 281957, 281426	605	32	15461	2.39582	1	0.986001	99.7729
GOTERM_CC_DIRECT	GO:0032580~Golgi cisterna membrane	3	0.420168	0.357248	515771, 532555, 613901	605	32	15461	2.39582	1	0.986001	99.7729
GOTERM_BP_DIRECT	GO:0006417~regulation of translation	3	0.420168	0.360215	514926, 525647, 493722	562	31	13824	2.38044	1	0.999905	99.9508
GOTERM_BP_DIRECT	GO:0031122~cytoplasmic microtubule organization	3	0.420168	0.360215	511110, 617723, 538960	562	31	13824	2.38044	1	0.999905	99.9508
GOTERM_BP_DIRECT	GO:0032720~negative regulation of tumor necrosis factor production	3	0.420168	0.360215	281638, 520111, 504526	562	31	13824	2.38044	1	0.999905	99.9508
GOTERM_CC_DIRECT	GO:0030496~midbody	6	0.840336	0.360249	506971, 537659, 509120, 515748, 100848380, 514327	605	101	15461	1.51814	1	0.985054	99.7871
GOTERM_CC_DIRECT	GO:0005770~late endosome	5	0.70028	0.363518	506971, 508872, 614321, 613527, 281849	605	78	15461	1.63816	1	0.984161	99.8016
GOTERM_BP_DIRECT	GO:0030855~epithelial cell differentiation	4	0.560224	0.364945	528048, 538507, 541305, 527819	562	53	13824	1.85644	1	0.99991	99.9566
GOTERM_BP_DIRECT	GO:0043410~positive regulation of MAPK cascade	4	0.560224	0.364945	505716, 280836, 280840, 281606	562	53	13824	1.85644	1	0.99991	99.9566
GOTERM_MF_DIRECT	GO:0005245~voltage-gated calcium channel activity	3	0.420168	0.370041	529382, 785909, 504526	511	33	13095	2.32966	1	0.997295	99.8847
GOTERM_MF_DIRECT	GO:0016757~transferase activity, transferring glycosyl groups	3	0.420168	0.370041	515771, 526331, 282407	511	33	13095	2.32966	1	0.997295	99.8847
GOTERM_MF_DIRECT	GO:0001046~core promoter sequence-specific DNA binding	3	0.420168	0.370041	528877, 100300400, 535597	511	33	13095	2.32966	1	0.997295	99.8847
GOTERM_BP_DIRECT	GO:0006486~protein glycosylation	5	0.70028	0.372016	515771, 784997, 414349, 526331, 538799	562	76	13824	1.61828	1	0.99992	99.9642
GOTERM_BP_DIRECT	GO:0008283~cell proliferation	8	1.12045	0.374577	282388, 768240, 101907531, 513237, 533653, 281203, 281201, 767894	562	145	13824	1.35712	1	0.999919	99.9666
GOTERM_BP_DIRECT	GO:0042552~myelination	3	0.420168	0.374966	524284, 493722, 513412	562	32	13824	2.30605	1	0.999911	99.9669
GOTERM_BP_DIRECT	GO:0006406~mRNA export from nucleus	3	0.420168	0.374966	533303, 529231, 537131	562	32	13824	2.30605	1	0.999911	99.9669
GOTERM_BP_DIRECT	GO:0030155~regulation of cell adhesion	3	0.420168	0.374966	533039, 505773, 529670	562	32	13824	2.30605	1	0.999911	99.9669
GOTERM_MF_DIRECT	GO:0030374~ligand-dependent nuclear receptor transcription coactivator activity	3	0.420168	0.384102	618849, 509694, 784795	511	34	13095	2.26114	1	0.997674	99.9171
GOTERM_BP_DIRECT	GO:0007628~adult walking behavior	3	0.420168	0.389576	281638, 613527, 281296	562	33	13824	2.23617	1	0.999938	99.9779
GOTERM_BP_DIRECT	GO:0021766~hippocampus development	3	0.420168	0.389576	528877, 533039, 282125	562	33	13824	2.23617	1	0.999938	99.9779
GOTERM_CC_DIRECT	GO:0043025~neuronal cell body	7	0.980392	0.391089	505735, 537070, 617723, 286810, 532719, 619066, 514134	605	129	15461	1.38673	1	0.988211	99.8922
GOTERM_CC_DIRECT	GO:0030425~dendrite	8	1.12045	0.396305	514383, 617723, 531343, 524284, 538794, 539679, 281296, 514134	605	154	15461	1.32755	1	0.987845	99.9042
GOTERM_CC_DIRECT	GO:0030672~synaptic vesicle membrane	3	0.420168	0.3995	526028, 509076, 534995	605	35	15461	2.19046	1	0.987128	99.911
GOTERM_CC_DIRECT	GO:0045111~intermediate filament cytoskeleton	3	0.420168	0.3995	613527, 537131, 525062	605	35	15461	2.19046	1	0.987128	99.911
GOTERM_BP_DIRECT	GO:0006357~regulation of transcription from RNA polymerase II promoter	12	1.68067	0.404184	282146, 782481, 789747, 539884, 507729, 540757, 783217, 540313, 508301, 616966, 507268, 528498	562	244	13824	1.20973	1	0.999957	99.9854
GOTERM_MF_DIRECT	GO:0003714~transcription corepressor activity	6	0.840336	0.404531	286842, 101907531, 528817, 507934, 512451, 541233	511	107	13095	1.43698	1	0.998244	99.9494
GOTERM_MF_DIRECT	GO:0046872~metal ion binding	47	6.58263	0.410481	537096, 281970, 282641, 518991, 514433, 618783, 781653, 540816, 540817, 526874, 519163, 617325, 524446, 531995, 100140850, 515771, 282146, 781217, 514383, 789017, 615893, 282127, 617881, 509866, 521998, 512444, 512477, 537808, 100124505, 525399, 514465, 536456, 504288, 533303, 100336034, 540746, 534759, 533677, 522282, 789593, 535254, 540288, 537680, 535119, 518121, 508557, 507268	511	1142	13095	1.05467	1	0.998218	99.9564
GOTERM_MF_DIRECT	GO:0050660~flavin adenine dinucleotide binding	4	0.560224	0.415623	282604, 282388, 510284, 497032	511	60	13095	1.70841	1	0.998166	99.9616
GOTERM_CC_DIRECT	GO:0000932~cytoplasmic mRNA processing body	4	0.560224	0.417537	522972, 519222, 540852, 282127	605	60	15461	1.70369	1	0.988981	99.9415
GOTERM_BP_DIRECT	GO:0001756~somitogenesis	3	0.420168	0.418322	524813, 786516, 539181	562	35	13824	2.10839	1	0.99997	99.9903
GOTERM_BP_DIRECT	GO:0006909~phagocytosis	3	0.420168	0.418322	509821, 280836, 504526	562	35	13824	2.10839	1	0.99997	99.9903
GOTERM_BP_DIRECT	GO:0001843~neural tube closure	4	0.560224	0.42025	526028, 536731, 507484, 539860	562	58	13824	1.6964	1	0.999969	99.9908
GOTERM_BP_DIRECT	GO:0045454~cell redox homeostasis	4	0.560224	0.42025	282388, 493639, 514510, 509244	562	58	13824	1.6964	1	0.999969	99.9908
GOTERM_BP_DIRECT	GO:0033138~positive regulation of peptidyl-serine phosphorylation	4	0.560224	0.42025	282146, 281096, 516353, 504526	562	58	13824	1.6964	1	0.999969	99.9908
GOTERM_MF_DIRECT	GO:0005096~GTPase activator activity	9	1.2605	0.420677	520599, 512872, 508487, 511433, 507960, 514465, 523324, 507082, 535927	511	183	13095	1.26031	1	0.998112	99.9662
GOTERM_BP_DIRECT	GO:0008360~regulation of cell shape	6	0.840336	0.423225	281574, 616849, 540674, 527889, 511433, 505611	562	105	13824	1.40559	1	0.999969	99.9916
GOTERM_MF_DIRECT	GO:0004725~protein tyrosine phosphatase activity	5	0.70028	0.42351	535099, 286810, 512652, 536810, 524059	511	85	13095	1.50742	1	0.997975	99.9685
GOTERM_BP_DIRECT	GO:0001934~positive regulation of protein phosphorylation	4	0.560224	0.431132	789811, 523432, 508292, 504526	562	59	13824	1.66765	1	0.999973	99.9934
GOTERM_MF_DIRECT	GO:0003677~DNA binding	27	3.78151	0.431306	538609, 782542, 540067, 512652, 618186, 511773, 514719, 507723, 531995, 535632, 281992, 530880, 767843, 528390, 539636, 282127, 513195, 618849, 513446, 789747, 100849063, 532809, 540746, 507729, 535254, 525364, 512451	511	640	13095	1.08111	1	0.998032	99.9742
GOTERM_BP_DIRECT	GO:0030154~cell differentiation	11	1.54062	0.432254	533303, 782542, 282069, 508872, 517977, 767937, 493722, 540313, 514745, 505611, 539938	562	228	13824	1.18674	1	0.999971	99.9936
GOTERM_BP_DIRECT	GO:0021987~cerebral cortex development	3	0.420168	0.432436	617455, 513420, 282125	562	36	13824	2.04982	1	0.999968	99.9936
GOTERM_BP_DIRECT	GO:0051260~protein homooligomerization	7	0.980392	0.433458	509796, 539714, 616416, 281426, 534311, 286815, 100125308	562	130	13824	1.3245	1	0.999966	99.9938
GOTERM_CC_DIRECT	GO:0005667~transcription factor complex	8	1.12045	0.434839	505619, 528877, 100300400, 528390, 541257, 541233, 784386, 540313	605	160	15461	1.27777	1	0.990476	99.9614
GOTERM_MF_DIRECT	GO:0043022~ribosome binding	3	0.420168	0.43887	513237, 538794, 513324	511	38	13095	2.02312	1	0.998081	99.9788
GOTERM_CC_DIRECT	GO:0031594~neuromuscular junction	3	0.420168	0.440407	526874, 615074, 534995	605	38	15461	2.01753	1	0.990262	99.9663
GOTERM_BP_DIRECT	GO:0007160~cell-matrix adhesion	4	0.560224	0.441939	507390, 533039, 282642, 513412	562	60	13824	1.63986	1	0.999971	99.9952
GOTERM_BP_DIRECT	GO:0030308~negative regulation of cell growth	5	0.70028	0.445668	509863, 539315, 533668, 781626, 507114	562	84	13824	1.46416	1	0.999972	99.9957
GOTERM_BP_DIRECT	GO:0000045~autophagosome assembly	3	0.420168	0.446364	540482, 511340, 282531	562	37	13824	1.99442	1	0.99997	99.9958
GOTERM_MF_DIRECT	GO:0019904~protein domain specific binding	3	0.420168	0.452147	281574, 511110, 282125	511	39	13095	1.97125	1	0.998325	99.9851
GOTERM_CC_DIRECT	GO:0005643~nuclear pore	3	0.420168	0.453701	540719, 539679, 100124498	605	39	15461	1.9658	1	0.991093	99.9758
GOTERM_MF_DIRECT	GO:0031625~ubiquitin protein ligase binding	6	0.840336	0.458448	100138178, 513420, 404122, 282125, 617935, 615074	511	114	13095	1.34875	1	0.998329	99.9874
GOTERM_CC_DIRECT	GO:0031463~Cul3-RING ubiquitin ligase complex	4	0.560224	0.459046	617091, 538296, 527458, 100125308	605	64	15461	1.59721	1	0.990884	99.9789
GOTERM_CC_DIRECT	GO:0030133~transport vesicle	3	0.420168	0.466813	505520, 317696, 280733	605	40	15461	1.91665	1	0.990997	99.9827
GOTERM_CC_DIRECT	GO:0005793~endoplasmic reticulum-Golgi intermediate compartment	3	0.420168	0.466813	613954, 510850, 529761	605	40	15461	1.91665	1	0.990997	99.9827
GOTERM_CC_DIRECT	GO:0005902~microvillus	3	0.420168	0.466813	282301, 507342, 618792	605	40	15461	1.91665	1	0.990997	99.9827
GOTERM_CC_DIRECT	GO:0045171~intercellular bridge	3	0.420168	0.466813	515748, 507834, 614521	605	40	15461	1.91665	1	0.990997	99.9827
GOTERM_BP_DIRECT	GO:0009267~cellular response to starvation	3	0.420168	0.473634	541243, 541106, 504526	562	39	13824	1.89214	1	0.999986	99.9982
GOTERM_BP_DIRECT	GO:0045600~positive regulation of fat cell differentiation	3	0.420168	0.473634	523432, 282127, 784795	562	39	13824	1.89214	1	0.999986	99.9982
GOTERM_BP_DIRECT	GO:0006874~cellular calcium ion homeostasis	4	0.560224	0.473856	282146, 282641, 533656, 514665	562	63	13824	1.56177	1	0.999985	99.9982
GOTERM_MF_DIRECT	GO:0005515~protein binding	8	1.12045	0.476159	282604, 338052, 282340, 506596, 282307, 281849, 281296, 281201	511	167	13095	1.2276	1	0.998497	99.9923
GOTERM_BP_DIRECT	GO:0060041~retina development in camera-type eye	3	0.420168	0.486961	280907, 535632, 281201	562	40	13824	1.84484	1	0.999989	99.9989
GOTERM_BP_DIRECT	GO:0017148~negative regulation of translation	3	0.420168	0.486961	617091, 540852, 767937	562	40	13824	1.84484	1	0.999989	99.9989
GOTERM_BP_DIRECT	GO:0045944~positive regulation of transcription from RNA polymerase II promoter	25	3.5014	0.49567	505619, 782481, 539340, 535597, 281096, 280840, 540313, 524368, 618793, 539207, 531995, 281992, 507176, 534492, 522972, 768240, 533656, 522282, 528390, 282307, 510465, 785086, 507670, 541305, 521998	562	580	13824	1.06025	1	0.99999	99.9991
GOTERM_BP_DIRECT	GO:0006351~transcription, DNA-templated	26	3.64146	0.499471	538609, 533087, 507723, 509622, 510538, 768240, 541257, 533656, 282420, 613729, 493713, 509694, 493711, 521998, 616966, 513446, 512498, 535597, 618793, 532809, 508872, 286810, 616148, 507729, 539938, 767894	562	603	13824	1.0606	1	0.99999	99.9993
GOTERM_BP_DIRECT	GO:0042475~odontogenesis of dentin-containing tooth	3	0.420168	0.500076	282301, 507390, 512385	562	41	13824	1.79984	1	0.999989	99.9993
GOTERM_BP_DIRECT	GO:0007409~axonogenesis	4	0.560224	0.504912	534526, 540117, 510973, 359718	562	66	13824	1.49078	1	0.99999	99.9994
GOTERM_BP_DIRECT	GO:0060021~palate development	4	0.560224	0.515053	282301, 540746, 531979, 541243	562	67	13824	1.46853	1	0.999992	99.9996
GOTERM_MF_DIRECT	GO:0003705~transcription factor activity, RNA polymerase II distal enhancer sequence-specific binding	3	0.420168	0.515713	524813, 540757, 533039	511	44	13095	1.74724	1	0.999224	99.9975
GOTERM_CC_DIRECT	GO:0005776~autophagosome	3	0.420168	0.517323	540482, 511340, 282531	605	44	15461	1.74241	1	0.994709	99.9956
GOTERM_BP_DIRECT	GO:0051289~protein homotetramerization	3	0.420168	0.525649	510465, 538212, 533020	562	43	13824	1.71613	1	0.999994	99.9997
GOTERM_MF_DIRECT	GO:0019899~enzyme binding	3	0.420168	0.527829	281096, 618814, 509694	511	45	13095	1.70841	1	0.999314	99.9983
GOTERM_CC_DIRECT	GO:0042470~melanosome	4	0.560224	0.52837	613445, 613527, 529761, 282125	605	71	15461	1.43974	1	0.99503	99.9968
GOTERM_CC_DIRECT	GO:0005887~integral component of plasma membrane	33	4.62185	0.529318	527351, 505653, 280907, 282641, 505716, 507437, 504235, 533266, 524464, 281606, 617307, 508958, 616660, 407118, 282301, 282146, 520925, 407172, 527491, 530509, 536818, 317696, 100140312, 282366, 100336471, 533653, 317708, 540388, 523328, 781864, 508534, 512581, 782166	605	820	15461	1.02845	1	0.994583	99.9969
GOTERM_CC_DIRECT	GO:0031901~early endosome membrane	3	0.420168	0.529445	534678, 509120, 536810	605	45	15461	1.70369	1	0.994044	99.9969
GOTERM_BP_DIRECT	GO:0010923~negative regulation of phosphatase activity	3	0.420168	0.5381	528562, 527119, 617757	562	44	13824	1.67713	1	0.999996	99.9998
GOTERM_CC_DIRECT	GO:0055037~recycling endosome	4	0.560224	0.547257	540482, 508872, 535743, 540267	605	73	15461	1.40029	1	0.994946	99.9982
GOTERM_BP_DIRECT	GO:0050680~negative regulation of epithelial cell proliferation	3	0.420168	0.550324	536731, 540420, 527819	562	45	13824	1.63986	1	0.999997	99.9999
GOTERM_MF_DIRECT	GO:0005125~cytokine activity	6	0.840336	0.561175	281096, 511596, 518514, 280840, 508292, 538957	511	128	13095	1.20123	1	0.999614	99.9994
GOTERM_BP_DIRECT	GO:0032922~circadian regulation of gene expression	3	0.420168	0.562319	100300400, 535597, 281992	562	46	13824	1.60421	1	0.999998	99.9999
GOTERM_BP_DIRECT	GO:0006887~exocytosis	3	0.420168	0.562319	786672, 616923, 534933	562	46	13824	1.60421	1	0.999998	99.9999
GOTERM_MF_DIRECT	GO:0008134~transcription factor binding	4	0.560224	0.563675	618849, 282307, 541233, 524368	511	75	13095	1.36673	1	0.999583	99.9995
GOTERM_CC_DIRECT	GO:0032587~ruffle membrane	3	0.420168	0.56455	281574, 614857, 511433	605	48	15461	1.59721	1	0.995697	99.9989
GOTERM_BP_DIRECT	GO:0042632~cholesterol homeostasis	3	0.420168	0.574083	509622, 541305, 507176	562	47	13824	1.57008	1	0.999998	100
GOTERM_BP_DIRECT	GO:0051965~positive regulation of synapse assembly	3	0.420168	0.574083	540117, 524284, 514447	562	47	13824	1.57008	1	0.999998	100
GOTERM_BP_DIRECT	GO:0006914~autophagy	3	0.420168	0.574083	509863, 539478, 282531	562	47	13824	1.57008	1	0.999998	100
GOTERM_MF_DIRECT	GO:0003725~double-stranded RNA binding	3	0.420168	0.574202	513462, 522972, 781653	511	49	13095	1.56895	1	0.999622	99.9996
GOTERM_BP_DIRECT	GO:0001938~positive regulation of endothelial cell proliferation	3	0.420168	0.585615	282121, 100299743, 540106	562	48	13824	1.53737	1	0.999999	100
GOTERM_MF_DIRECT	GO:0005525~GTP binding	14	1.96078	0.589014	613954, 540583, 614507, 784133, 525394, 522270, 540033, 541106, 619066, 527921, 505611, 614521, 616314, 286815	511	345	13095	1.0399	1	0.999689	99.9998
GOTERM_BP_DIRECT	GO:0007010~cytoskeleton organization	4	0.560224	0.591904	338052, 518159, 519403, 527819	562	75	13824	1.31189	1	0.999999	100
GOTERM_MF_DIRECT	GO:0004674~protein serine/threonine kinase activity	9	1.2605	0.59234	518025, 527889, 533677, 507571, 282420, 525647, 100138102, 510841, 518121	511	213	13095	1.0828	1	0.999671	99.9998
GOTERM_BP_DIRECT	GO:0045892~negative regulation of transcription, DNA-templated	11	1.54062	0.594676	286842, 618849, 101907531, 540757, 493713, 493711, 504526, 521998, 781626, 507114, 540106	562	256	13824	1.05694	1	0.999999	100
GOTERM_BP_DIRECT	GO:0006935~chemotaxis	3	0.420168	0.596914	782719, 407771, 510668	562	49	13824	1.50599	1	0.999999	100
GOTERM_CC_DIRECT	GO:0098793~presynapse	3	0.420168	0.597733	537808, 532273, 526874	605	51	15461	1.50326	1	0.997158	99.9996
GOTERM_CC_DIRECT	GO:0015629~actin cytoskeleton	6	0.840336	0.598037	281574, 530401, 782542, 533531, 786652, 100296784	605	133	15461	1.15287	1	0.996871	99.9996
GOTERM_BP_DIRECT	GO:0071456~cellular response to hypoxia	3	0.420168	0.607981	540378, 535597, 540106	562	50	13824	1.47587	1	0.999999	100
GOTERM_BP_DIRECT	GO:0071805~potassium ion transmembrane transport	3	0.420168	0.607981	535743, 407172, 782166	562	50	13824	1.47587	1	0.999999	100
GOTERM_BP_DIRECT	GO:0030182~neuron differentiation	3	0.420168	0.607981	535075, 541243, 539959	562	50	13824	1.47587	1	0.999999	100
GOTERM_CC_DIRECT	GO:0016324~apical plasma membrane	7	0.980392	0.616612	281574, 520925, 615388, 508958, 617307, 282642, 512581	605	163	15461	1.09747	1	0.997429	99.9998
GOTERM_BP_DIRECT	GO:0000209~protein polyubiquitination	4	0.560224	0.618615	537072, 511467, 518991, 767894	562	78	13824	1.26143	1	0.999999	100
GOTERM_CC_DIRECT	GO:0008021~synaptic vesicle	3	0.420168	0.61878	286810, 100124505, 514665	605	53	15461	1.44653	1	0.997257	99.9998
GOTERM_BP_DIRECT	GO:0006906~vesicle fusion	3	0.420168	0.618815	510312, 616923, 532273	562	51	13824	1.44693	1	0.999999	100
GOTERM_MF_DIRECT	GO:0008289~lipid binding	4	0.560224	0.624492	511433, 617896, 517446, 281992	511	82	13095	1.25006	1	0.999819	99.9999
GOTERM_CC_DIRECT	GO:0045121~membrane raft	5	0.70028	0.627835	510850, 514259, 510979, 784133, 527418	605	110	15461	1.16161	1	0.997386	99.9999
GOTERM_MF_DIRECT	GO:0004672~protein kinase activity	6	0.840336	0.628174	508487, 786652, 100138102, 535225, 505773, 617325	511	138	13095	1.11418	1	0.99981	99.9999
GOTERM_CC_DIRECT	GO:0045095~keratin filament	3	0.420168	0.628981	783717, 525034, 527819	605	54	15461	1.41974	1	0.997174	99.9999
GOTERM_BP_DIRECT	GO:0001501~skeletal system development	3	0.420168	0.629417	531979, 533656, 784386	562	52	13824	1.41911	1	0.999999	100
GOTERM_BP_DIRECT	GO:0007179~transforming growth factor beta receptor signaling pathway	3	0.420168	0.629417	281638, 531979, 538957	562	52	13824	1.41911	1	0.999999	100
GOTERM_MF_DIRECT	GO:0046982~protein heterodimerization activity	5	0.70028	0.632664	528390, 282307, 537680, 282125, 539938	511	111	13095	1.15433	1	0.999805	100
GOTERM_BP_DIRECT	GO:0030324~lung development	3	0.420168	0.639789	282301, 535075, 514745	562	53	13824	1.39233	1	1	100
GOTERM_MF_DIRECT	GO:0004872~receptor activity	4	0.560224	0.640765	781864, 534876, 282642, 281992	511	84	13095	1.2203	1	0.999816	100
GOTERM_CC_DIRECT	GO:0030027~lamellipodium	5	0.70028	0.641936	338052, 507342, 540674, 506596, 509796	605	112	15461	1.14086	1	0.997479	99.9999
GOTERM_MF_DIRECT	GO:0004867~serine-type endopeptidase inhibitor activity	4	0.560224	0.648713	531979, 510850, 506264, 507484	511	85	13095	1.20594	1	0.999827	100
GOTERM_BP_DIRECT	GO:0060271~cilium morphogenesis	3	0.420168	0.659844	781217, 511832, 617896	562	55	13824	1.3417	1	1	100
GOTERM_BP_DIRECT	GO:0032496~response to lipopolysaccharide	4	0.560224	0.660435	505716, 507437, 510668, 286815	562	83	13824	1.18544	1	1	100
GOTERM_BP_DIRECT	GO:0007420~brain development	4	0.560224	0.668389	525631, 613527, 537680, 534842	562	84	13824	1.17133	1	1	100
GOTERM_MF_DIRECT	GO:0005198~structural molecule activity	6	0.840336	0.67121	511318, 513525, 788579, 516326, 525034, 527819	511	145	13095	1.0604	1	0.999886	100
GOTERM_BP_DIRECT	GO:0042593~glucose homeostasis	4	0.560224	0.683887	513462, 280836, 536656, 526825	562	86	13824	1.14409	1	1	100
GOTERM_MF_DIRECT	GO:0003779~actin binding	4	0.560224	0.686568	533531, 512652, 506596, 531343	511	90	13095	1.13894	1	0.999899	100
GOTERM_BP_DIRECT	GO:0045444~fat cell differentiation	3	0.420168	0.688236	528877, 528390, 533266	562	58	13824	1.2723	1	1	100
GOTERM_BP_DIRECT	GO:0090263~positive regulation of canonical Wnt signaling pathway	3	0.420168	0.688236	616005, 100299743, 507114	562	58	13824	1.2723	1	1	100
GOTERM_BP_DIRECT	GO:0071356~cellular response to tumor necrosis factor	3	0.420168	0.688236	535597, 282127, 516353	562	58	13824	1.2723	1	1	100
GOTERM_BP_DIRECT	GO:0090090~negative regulation of canonical Wnt signaling pathway	4	0.560224	0.691431	282069, 767983, 538778, 534492	562	87	13824	1.13094	1	1	100
GOTERM_CC_DIRECT	GO:0016607~nuclear speck	5	0.70028	0.700955	286842, 533303, 529231, 513868, 767937	605	121	15461	1.05601	1	0.999014	100
GOTERM_MF_DIRECT	GO:0017137~Rab GTPase binding	3	0.420168	0.701505	520599, 531343, 535927	511	62	13095	1.23998	1	0.999922	100
GOTERM_CC_DIRECT	GO:0005765~lysosomal membrane	7	0.980392	0.709971	513462, 539478, 615893, 613527, 539959, 281849, 281201	605	180	15461	0.99382	1	0.999078	100
GOTERM_MF_DIRECT	GO:0003713~transcription coactivator activity	5	0.70028	0.716937	505619, 507571, 508301, 528498, 767894	511	124	13095	1.03332	1	0.999941	100
GOTERM_MF_DIRECT	GO:0003676~nucleic acid binding	18	2.52101	0.717447	512477, 514433, 618138, 618783, 540816, 538794, 512693, 519163, 521304, 100336034, 282340, 789593, 539532, 540288, 511489, 768314, 507268, 280930	511	488	13095	0.94523	1	0.999933	100
GOTERM_CC_DIRECT	GO:0005623~cell	3	0.420168	0.719495	282388, 514510, 509244	605	64	15461	1.19791	1	0.999148	100
GOTERM_BP_DIRECT	GO:0042981~regulation of apoptotic process	5	0.70028	0.729127	526092, 505716, 508365, 617809, 538957	562	121	13824	1.01644	1	1	100
GOTERM_BP_DIRECT	GO:0007286~spermatid development	3	0.420168	0.731198	493722, 516044, 513412	562	63	13824	1.17133	1	1	100
GOTERM_BP_DIRECT	GO:0030336~negative regulation of cell migration	3	0.420168	0.731198	511433, 509796, 784133	562	63	13824	1.17133	1	1	100
GOTERM_CC_DIRECT	GO:0009897~external side of plasma membrane	6	0.840336	0.739215	282301, 281060, 505653, 510668, 282642, 100140050	605	157	15461	0.976638	1	0.999365	100
GOTERM_BP_DIRECT	GO:0007049~cell cycle	4	0.560224	0.740463	513446, 526884, 509694, 507723	562	94	13824	1.04672	1	1	100
GOTERM_CC_DIRECT	GO:0016020~membrane	33	4.62185	0.741592	540583, 513525, 523324, 539162, 513495, 530880, 539060, 538919, 522270, 518136, 526028, 506596, 404155, 282121, 535225, 282125, 540106, 338052, 540861, 515340, 513868, 100124505, 521261, 525394, 513843, 281203, 281201, 532275, 504288, 506131, 511433, 527921, 510826	605	902	15461	0.934953	1	0.999327	100
GOTERM_CC_DIRECT	GO:0005730~nucleolus	22	3.08123	0.743516	505619, 540301, 505679, 539340, 617723, 513278, 512498, 504950, 516044, 281574, 789811, 540378, 789017, 507834, 767937, 513237, 541127, 535119, 510826, 497012, 530000, 100337083	605	605	15461	0.929286	1	0.999281	100
GOTERM_BP_DIRECT	GO:0007229~integrin-mediated signaling pathway	3	0.420168	0.746924	509120, 282642, 100140050	562	65	13824	1.13529	1	1	100
GOTERM_BP_DIRECT	GO:0042384~cilium assembly	4	0.560224	0.746937	782542, 789747, 536731, 511832	562	95	13824	1.0357	1	1	100
GOTERM_BP_DIRECT	GO:0007166~cell surface receptor signaling pathway	6	0.840336	0.749156	281060, 280907, 523328, 523291, 616660, 319095	562	153	13824	0.964622	1	1	100
GOTERM_CC_DIRECT	GO:0043005~neuron projection	5	0.70028	0.752637	511110, 538794, 535225, 281296, 407118	605	130	15461	0.982899	1	0.99934	100
GOTERM_MF_DIRECT	GO:0004222~metalloendopeptidase activity	4	0.560224	0.752947	538131, 407229, 504975, 513140	511	100	13095	1.02505	1	0.999972	100
GOTERM_BP_DIRECT	GO:0007156~homophilic cell adhesion via plasma membrane adhesion molecules	4	0.560224	0.759498	781864, 514447, 534842, 509388	562	97	13824	1.01434	1	1	100
GOTERM_BP_DIRECT	GO:0007626~locomotory behavior	3	0.420168	0.761854	512000, 281970, 527921	562	67	13824	1.1014	1	1	100
GOTERM_CC_DIRECT	GO:0031965~nuclear membrane	5	0.70028	0.768258	507240, 534933, 504589, 520111, 286815	605	133	15461	0.960728	1	0.999478	100
GOTERM_BP_DIRECT	GO:0006955~immune response	8	1.12045	0.77474	505716, 281096, 525399, 407771, 783660, 510668, 280840, 617374	562	215	13824	0.915269	1	1	100
GOTERM_MF_DIRECT	GO:0042802~identical protein binding	5	0.70028	0.77641	513868, 282343, 404122, 280930, 538957	511	135	13095	0.949119	1	0.999982	100
GOTERM_CC_DIRECT	GO:0005635~nuclear envelope	3	0.420168	0.777858	541288, 537096, 359718	605	72	15461	1.06481	1	0.999533	100
GOTERM_MF_DIRECT	GO:0042803~protein homodimerization activity	8	1.12045	0.778491	538404, 505679, 781864, 528390, 511596, 537680, 281606, 614946	511	225	13095	0.911155	1	0.999981	100
GOTERM_MF_DIRECT	GO:0044822~poly(A) RNA binding	30	4.20168	0.778548	505679, 513278, 616669, 781653, 516044, 617937, 509120, 282343, 282125, 516353, 497012, 359718, 504950, 100139074, 507240, 281574, 533303, 510850, 507342, 522972, 509897, 534759, 615534, 616416, 513237, 510905, 510826, 511489, 508557, 507114	511	840	13095	0.915222	1	0.999978	100
GOTERM_BP_DIRECT	GO:0007283~spermatogenesis	7	0.980392	0.779967	533303, 507390, 508872, 100300400, 517977, 526175, 784386	562	188	13824	0.915878	1	1	100
GOTERM_CC_DIRECT	GO:0048471~perinuclear region of cytoplasm	13	1.82073	0.781816	281574, 282091, 616057, 531343, 614507, 619066, 282343, 539959, 100848380, 514327, 539938, 530000, 614946	605	369	15461	0.900325	1	0.999526	100
GOTERM_BP_DIRECT	GO:0035023~regulation of Rho protein signal transduction	3	0.420168	0.782816	614857, 511433, 524957	562	70	13824	1.05419	1	1	100
GOTERM_BP_DIRECT	GO:0071222~cellular response to lipopolysaccharide	3	0.420168	0.782816	100124505, 282127, 507176	562	70	13824	1.05419	1	1	100
GOTERM_MF_DIRECT	GO:0005509~calcium ion binding	20	2.80112	0.793145	507306, 528555, 505679, 514259, 508421, 514447, 541294, 505964, 531339, 504526, 509388, 614911, 532273, 786516, 282343, 618352, 513324, 504948, 527418, 504975	511	571	13095	0.897591	1	0.999985	100
GOTERM_BP_DIRECT	GO:0043065~positive regulation of apoptotic process	5	0.70028	0.793626	507390, 541141, 535075, 528390, 507114	562	133	13824	0.924732	1	1	100
GOTERM_BP_DIRECT	GO:0007399~nervous system development	3	0.420168	0.795875	617091, 539959, 521304	562	72	13824	1.02491	1	1	100
GOTERM_CC_DIRECT	GO:0005759~mitochondrial matrix	5	0.70028	0.797173	282604, 614027, 767983, 533020, 507114	605	139	15461	0.919258	1	0.999634	100
GOTERM_MF_DIRECT	GO:0016491~oxidoreductase activity	4	0.560224	0.797518	507276, 618618, 615893, 508617	511	108	13095	0.949119	1	0.999985	100
GOTERM_MF_DIRECT	GO:0003824~catalytic activity	3	0.420168	0.801579	100125779, 533130, 526175	511	76	13095	1.01156	1	0.999985	100
GOTERM_CC_DIRECT	GO:0005764~lysosome	5	0.70028	0.806141	541106, 539959, 534045, 509076, 512444	605	141	15461	0.906219	1	0.999674	100
GOTERM_CC_DIRECT	GO:0043209~myelin sheath	5	0.70028	0.806141	281574, 507342, 517728, 404122, 281201	605	141	15461	0.906219	1	0.999674	100
GOTERM_MF_DIRECT	GO:0005506~iron ion binding	5	0.70028	0.808833	507615, 281409, 507016, 414348, 507159	511	142	13095	0.902332	1	0.999987	100
GOTERM_CC_DIRECT	GO:0005923~bicellular tight junction	3	0.420168	0.819922	511318, 784133, 513412	605	79	15461	0.970457	1	0.999746	100
GOTERM_CC_DIRECT	GO:0005783~endoplasmic reticulum	17	2.38095	0.820543	317696, 526092, 518991, 515569, 538794, 534045, 514745, 614135, 281409, 615368, 618618, 514383, 510850, 618814, 785086, 520912, 497030	605	497	15461	0.874127	1	0.999722	100
GOTERM_BP_DIRECT	GO:0055085~transmembrane transport	4	0.560224	0.829258	510499, 617307, 538798, 505860	562	110	13824	0.894468	1	1	100
GOTERM_BP_DIRECT	GO:0007155~cell adhesion	6	0.840336	0.836202	281957, 280907, 524284, 613644, 529670, 100140050	562	173	13824	0.853105	1	1	100
GOTERM_BP_DIRECT	GO:0043547~positive regulation of GTPase activity	5	0.70028	0.837431	614335, 508487, 506971, 511433, 514465	562	143	13824	0.860065	1	1	100
GOTERM_BP_DIRECT	GO:0007268~chemical synaptic transmission	4	0.560224	0.838293	508421, 510979, 317708, 407118	562	112	13824	0.878495	1	1	100
GOTERM_CC_DIRECT	GO:0030054~cell junction	7	0.980392	0.840434	534678, 617723, 286810, 509076, 613644, 535311, 530000	605	212	15461	0.843809	1	0.999822	100
GOTERM_CC_DIRECT	GO:0000790~nuclear chromatin	5	0.70028	0.842577	510538, 535254, 533039, 507670, 507114	605	150	15461	0.851846	1	0.999814	100
GOTERM_MF_DIRECT	GO:0000981~RNA polymerase II transcription factor activity, sequence-specific DNA binding	5	0.70028	0.858837	540067, 540313, 539181, 618793, 781626	511	155	13095	0.826652	1	0.999998	100
GOTERM_BP_DIRECT	GO:0098792~xenophagy	3	0.420168	0.860538	533303, 538404, 540816	562	84	13824	0.878495	1	1	100
GOTERM_MF_DIRECT	GO:0004842~ubiquitin-protein transferase activity	6	0.840336	0.861453	616005, 516550, 513868, 520111, 509076, 767894	511	188	13095	0.817858	1	0.999998	100
GOTERM_BP_DIRECT	GO:0016055~Wnt signaling pathway	3	0.420168	0.86498	527889, 541243, 282420	562	85	13824	0.86816	1	1	100
GOTERM_CC_DIRECT	GO:0043235~receptor complex	3	0.420168	0.87172	533656, 281606, 319095	605	90	15461	0.851846	1	0.999919	100
GOTERM_BP_DIRECT	GO:0007411~axon guidance	3	0.420168	0.877538	528877, 521995, 534842	562	88	13824	0.838564	1	1	100
GOTERM_BP_DIRECT	GO:0001649~osteoblast differentiation	3	0.420168	0.881479	511340, 531995, 618792	562	89	13824	0.829142	1	1	100
GOTERM_BP_DIRECT	GO:0043524~negative regulation of neuron apoptotic process	3	0.420168	0.881479	528877, 508421, 539181	562	89	13824	0.829142	1	1	100
GOTERM_CC_DIRECT	GO:0070062~extracellular exosome	76	10.6443	0.884611	517211, 505653, 505716, 539315, 280733, 510979, 513525, 404122, 508958, 509968, 510596, 504526, 534492, 281957, 539060, 618369, 789017, 506264, 619066, 517446, 618580, 617543, 512444, 497019, 282388, 540674, 616676, 526331, 533653, 538798, 281203, 281201, 510850, 515407, 531343, 618399, 786516, 615388, 505611, 508699, 525034, 505710, 784489, 527351, 505679, 282641, 614507, 784133, 281409, 506596,…	605	2162	15461	0.898339	1	0.999944	100
GOTERM_MF_DIRECT	GO:0005102~receptor binding	3	0.420168	0.896291	539535, 781864, 504526	511	97	13095	0.792564	1	1	100
GOTERM_MF_DIRECT	GO:0005215~transporter activity	3	0.420168	0.899534	510499, 514665, 281849	511	98	13095	0.784476	1	1	100
GOTERM_BP_DIRECT	GO:0002230~positive regulation of defense response to virus by host	3	0.420168	0.905942	533303, 538404, 540816	562	96	13824	0.768683	1	1	100
GOTERM_CC_DIRECT	GO:0016323~basolateral plasma membrane	3	0.420168	0.90654	281574, 615388, 617307	605	100	15461	0.766661	1	0.999975	100
GOTERM_BP_DIRECT	GO:0006511~ubiquitin-dependent protein catabolic process	3	0.420168	0.91491	511340, 513525, 509694	562	99	13824	0.74539	1	1	100
GOTERM_BP_DIRECT	GO:0005975~carbohydrate metabolic process	3	0.420168	0.920436	515771, 515340, 282407	562	101	13824	0.73063	1	1	100
GOTERM_BP_DIRECT	GO:0006468~protein phosphorylation	4	0.560224	0.920584	508487, 282420, 282307, 504526	562	137	13824	0.718186	1	1	100
GOTERM_BP_DIRECT	GO:0006915~apoptotic process	6	0.840336	0.921118	511433, 528390, 508365, 282420, 535119, 505710	562	204	13824	0.723467	1	1	100
GOTERM_CC_DIRECT	GO:0005578~proteinaceous extracellular matrix	5	0.70028	0.923142	538131, 280733, 541243, 516730, 513140	605	179	15461	0.713837	1	0.999988	100
GOTERM_CC_DIRECT	GO:0005794~Golgi apparatus	16	2.2409	0.924924	317696, 508421, 517788, 618792, 618618, 511110, 286810, 617660, 539636, 282447, 616923, 539959, 513449, 281849, 534876, 513412	605	528	15461	0.774405	1	0.999988	100
GOTERM_MF_DIRECT	GO:0000166~nucleotide binding	8	1.12045	0.926889	282641, 509897, 538794, 511773, 767937, 512693, 521304, 511489	511	282	13095	0.726985	1	1	100
GOTERM_CC_DIRECT	GO:0005911~cell-cell junction	3	0.420168	0.927811	317696, 507342, 282307	605	108	15461	0.709871	1	0.999988	100
GOTERM_BP_DIRECT	GO:0006508~proteolysis	5	0.70028	0.928739	532219, 525399, 534933, 615089, 527418	562	175	13824	0.702796	1	1	100
GOTERM_CC_DIRECT	GO:0005739~mitochondrion	28	3.92157	0.931449	536960, 767983, 514719, 617937, 513834, 534492, 786099, 282604, 509863, 540033, 510284, 518159, 517446, 282125, 617809, 507390, 282388, 526092, 508421, 507159, 514822, 618400, 618792, 530719, 510841, 616576, 407229, 614521	605	887	15461	0.806708	1	0.999989	100
GOTERM_BP_DIRECT	GO:0006810~transport	3	0.420168	0.932809	615236, 404155, 281849	562	106	13824	0.696166	1	1	100
GOTERM_CC_DIRECT	GO:0005615~extracellular space	30	4.20168	0.935943	532219, 528562, 505653, 541243, 100848380, 540856, 534043, 504526, 538957, 526028, 280836, 282343, 282121, 100299041, 286822, 513412, 540106, 788112, 281096, 509796, 781681, 518514, 280840, 508292, 281574, 540388, 510850, 281171, 511596, 507082	605	950	15461	0.807012	1	0.999991	100
GOTERM_CC_DIRECT	GO:0005813~centrosome	9	1.2605	0.93728	537659, 504364, 507729, 512498, 781653, 100124505, 515748, 514327, 767843	605	321	15461	0.716506	1	0.99999	100
GOTERM_BP_DIRECT	GO:0007165~signal transduction	12	1.68067	0.938105	100140850, 281638, 281970, 789017, 511433, 100124505, 507960, 524446, 509866, 531339, 504526, 281201	562	401	13824	0.736096	1	1	100
GOTERM_BP_DIRECT	GO:0042127~regulation of cell proliferation	4	0.560224	0.939278	505716, 514745, 541305, 538957	562	146	13824	0.673914	1	1	100
GOTERM_CC_DIRECT	GO:0031012~extracellular matrix	3	0.420168	0.944452	511596, 404122, 538957	605	116	15461	0.660915	1	0.999993	100
GOTERM_CC_DIRECT	GO:0016021~integral component of membrane	148	20.7283	0.944988	528562, 280907, 100848290, 782719, 507456, 534045, 539162, 768052, 613901, 282146, 404155, 517584, 524303, 539550, 509658, 517977, 539221, 510668, 505860, 786490, 614323, 286810, 615388, 786516, 540607, 520912, 281296, 767924, 504908, 536960, 282641, 513450, 518991, 511832, 524368, 614135, 514383, 526028, 511318, 616923, 539714, 616131, 513449, 613476, 530509, 513462, 518635, 535743, 510312, 5378…	605	4185	15461	0.90375	1	0.999993	100
GOTERM_BP_DIRECT	GO:0098779~mitophagy in response to mitochondrial depolarization	3	0.420168	0.945257	538404, 540816, 407118	562	112	13824	0.658871	1	1	100
GOTERM_BP_DIRECT	GO:0006974~cellular response to DNA damage stimulus	3	0.420168	0.948895	530401, 538960, 617935	562	114	13824	0.647312	1	1	100
GOTERM_CC_DIRECT	GO:0005789~endoplasmic reticulum membrane	10	1.40056	0.950675	505735, 100125779, 359718, 518991, 529761, 618580, 540607, 497030, 768052, 507713	605	365	15461	0.700147	1	0.999995	100
GOTERM_MF_DIRECT	GO:0020037~heme binding	3	0.420168	0.95084	507615, 493639, 507016	511	120	13095	0.640656	1	1	100
GOTERM_CC_DIRECT	GO:0005856~cytoskeleton	4	0.560224	0.952246	515305, 540674, 512652, 404122	605	160	15461	0.638884	1	0.999995	100
GOTERM_BP_DIRECT	GO:0045087~innate immune response	6	0.840336	0.956176	100298356, 613729, 510652, 508292, 520111, 767843	562	227	13824	0.650164	1	1	100
GOTERM_CC_DIRECT	GO:0005576~extracellular region	14	1.96078	0.961265	531979, 280733, 525399, 541294, 617374, 617915, 282069, 282340, 614911, 281171, 534311, 617881, 280930, 532838	605	505	15461	0.708466	1	0.999997	100
GOTERM_MF_DIRECT	GO:0005524~ATP binding	38	5.32213	0.962282	282641, 539315, 515748, 507571, 505773, 404122, 514719, 617325, 530880, 534492, 282301, 534526, 786099, 282146, 520925, 282420, 786652, 535225, 534311, 286822, 525504, 317696, 518025, 527889, 525647, 530719, 510841, 533330, 506131, 407183, 616576, 533677, 100138102, 539959, 510826, 518121, 767894, 100337083	511	1224	13095	0.795585	1	1	100
GOTERM_BP_DIRECT	GO:0051607~defense response to virus	3	0.420168	0.965123	281060, 100298356, 767843	562	125	13824	0.590349	1	1	100
GOTERM_BP_DIRECT	GO:0043066~negative regulation of apoptotic process	6	0.840336	0.97369	540378, 282307, 533266, 535119, 505710, 527418	562	246	13824	0.599948	1	1	100
GOTERM_BP_DIRECT	GO:0006954~inflammatory response	5	0.70028	0.977075	505716, 507437, 407771, 510668, 508292	562	215	13824	0.572043	1	1	100
GOTERM_CC_DIRECT	GO:0005874~microtubule	3	0.420168	0.98411	524709, 515748, 281296	605	153	15461	0.501086	1	1	100
GOTERM_BP_DIRECT	GO:0051301~cell division	3	0.420168	0.985663	514926, 519222, 281142	562	150	13824	0.491957	1	1	100
GOTERM_MF_DIRECT	GO:0000287~magnesium ion binding	3	0.420168	0.990106	533677, 519222, 518121	511	167	13095	0.460351	1	1	100
GOTERM_CC_DIRECT	GO:0005743~mitochondrial inner membrane	5	0.70028	0.997021	282604, 614027, 503684, 513324, 504948	605	292	15461	0.437592	1	1	100
GOTERM_MF_DIRECT	GO:0003682~chromatin binding	5	0.70028	0.998164	530401, 510395, 531476, 541305, 512854	511	308	13095	0.41601	1	1	100
GOTERM_CC_DIRECT	GO:0005886~plasma membrane	63	8.82353	0.999491	508044, 509821, 404122, 517788, 538507, 281426, 539162, 282146, 281957, 282091, 517446, 517584, 516353, 319095, 516498, 511467, 510668, 509388, 507713, 281799, 786490, 540746, 286810, 517887, 100138102, 281296, 519403, 613644, 505679, 614507, 784133, 533184, 512696, 511883, 530401, 536731, 509120, 282447, 616753, 786652, 530509, 527418, 525504, 281638, 535743, 518739, 540305, 781681, 529761, 6187…	605	2261	15461	0.712069	1	1	100
GOTERM_BP_DIRECT	GO:0007186~G-protein coupled receptor signaling pathway	6	0.840336	1	282069, 618399, 510668, 281203, 319095, 281799	562	748	13824	0.197309	1	1	100
GOTERM_MF_DIRECT	GO:0004930~G-protein coupled receptor activity	7	0.980392	1	282069, 533266, 615435, 538507, 512581, 523291, 281799	511	932	13095	0.192472	1	1	100
