# Supplementary material for: RNA-Seq Whole Transcriptome Analysis of Bovine Mammary Epithelial Cells in Response to Intracellular Staphylococcus aureus
Source: Front Vet Sci. 2020 Dec 7;7:642. doi: 10.3389/fvets.2020.00642 (PMC7793973; doi:10.3389/fvets.2020.00642)
Supplement: Supplementary File 8 — The gene symbol corresponding to all mRNAs. [file Data_Sheet_8_v1.XLSX]

## Sheet: mzhuanhuan
XM_002693003.4	TMPRSS13
XM_024990675.1	KIAA1324L
XM_024976798.1	MIB2
NM_001031767.2	DRAM1
XM_005204939.4	ZSCAN20
XM_024994890.1	LOC100335642
XM_005210579.4	TRIM32
XM_010812743.3	EMSY
XM_010801204.3	CCDC14
XM_005206908.4	CAPRIN2
XM_010816467.3	CEP131
NM_174780.3	BASP1
XM_015461691.2	MAGIX
XM_015471072.2	AGAP2
XM_010816063.3	KDM6B
XM_005210070.2	RUSC2
XM_005201812.4	PFN2
NM_001075511.2	AGA
XM_010805062.3	LRRK2
XM_010801807.2	BIN1
XM_005215949.4	RIC3
XM_024981215.1	BASP1
XM_025000241.1	MATN4
XR_003034588.1	DRAM1
XM_010805124.3	AGAP2
XM_024981218.1	BASP1
XR_003033310.1	BRSK2
XM_024976077.1	PLXNA2
XM_015475528.2	HECTD4
XM_010816489.3	CCDC57
XR_003036906.1	MLH3
XM_015458132.2	ZNF829
XM_024976384.1	PPFIA4
NM_001034242.2	ECI2
XM_024981182.1	CCDC150
XM_002692260.5	CDH4
XM_024978705.1	ZNF568
XM_005226836.3	MS4A8
XM_015458567.2	PROCA1
XM_024995150.1	ADAMTSL5
XM_024992252.1	MAPK11
XM_010813384.3	NPHP4
XM_024977093.1	ZNF268
XM_024975741.1	GTDC1
XM_015459711.2	UROC1
XM_024998205.1	LOC112448555
XM_024980657.1	RAB11FIP4
XM_024990221.1	COL9A2
XM_002697684.5	GAREM1
XM_024998606.1	IL1R1
NM_001206687.1	FOXN3
XM_005201851.4	TFDP2
XM_024979296.1	LOC101902926
XM_024975763.1	CEP164
XM_024998957.1	FNBP1
XM_005218191.4	DEPDC5
NM_001206668.1	ACE
NM_001034323.2	NQO2
XM_024975776.1	GTDC1
XM_024979295.1	LOC101902926
XM_010815831.3	FOXN1
XM_024983010.1	SEC22C
XM_024979298.1	LOC101902926
XM_002689629.6	KANK1
XM_025000813.1	SHLD1
XM_015458511.2	MKS1
XM_005214658.4	SPEF1
XM_010808556.3	EPB41L2
XM_024979083.1	PLEKHG2
XM_015471690.2	CCDC158
XR_003034918.1	DENND6B
XM_024995857.1	PLCH1
XM_024982730.1	IQSEC1
XM_024982345.1	ADAMTSL3
XM_010806973.3	PIP5K1C
NM_001206473.1	UBD
XM_005228021.3	ZMYM3
XM_010820258.3	MTUS1
XM_005206911.4	CAPRIN2
NM_001192437.2	HLF
XM_024994095.1	SPOCK1
XM_024981127.1	CEP112
XR_003031708.1	ACVR2B
XM_005228020.4	ZMYM3
XM_024996062.1	ELAVL2
XM_010817877.3	HRH1
NM_181813.2	DNMT3B
XM_005225315.4	TTYH3
XM_024978527.1	CCDC155
XM_024995566.1	IL11RA
XM_024997687.1	TMEM229B
NM_001098928.2	SPATA7
XM_024998157.1	CEP128
XM_010809611.3	MLH3
XM_010815901.3	TMEM102
XM_024999586.1	CIZ1
XM_024990556.1	CEP41
XM_010804014.3	CASD1
XM_024996061.1	ELAVL2
XM_010819074.1	TMEM8A
XM_005208088.4	NAAA
XR_003030246.1	ZNF446
NM_001192452.1	FOXN1
XM_005205732.4	IRF5
XR_003029630.1	VAMP4
XM_024998731.1	CXCR1
XM_024978906.1	FBXO31
NM_001008666.1	SLC14A1
NM_001100313.1	DHRS12
XM_024992360.1	LOC782348
XM_005212885.3	LBH
XM_024990434.1	CD36
NM_001046491.2	MOB3B
XM_010809331.3	BMP4
XM_002691900.6	SLAIN1
XM_024977091.1	ZNF268
XM_024994662.1	ZFP2
XM_024998243.1	NPDC1
XM_024987858.1	SH3KBP1
XM_024988850.1	IQSEC2
XM_024975512.1	EMSY
NM_176851.1	FUT6
XM_010821832.3	CHIC1
XR_003031735.1	UBE2D4
NM_001082449.2	ZNF555
XM_005225457.4	LZTS2
XM_024989921.1	ARHGEF11
XM_003587395.4	RAP1GAP2
XM_010817592.3	IL17RE
XM_024984554.1	ZNF236
XM_002698790.6	PCNX2
XM_015475527.2	HECTD4
XM_024988440.1	REPS2
XM_010808938.3	CARMIL3
XM_024978478.1	NFKBID
XM_024980010.1	TMEM98
XM_010810500.2	CIZ1
XM_024984596.1	ZNF516
XM_024998584.1	ABO
XM_024988319.1	BCOR
XM_010812669.2	PGAP2
XM_010816418.3	FMNL1
XM_024999584.1	CIZ1
XM_005219785.3	ZNF667
XM_024977722.1	BIN1
XM_005218638.4	ZNF821
NM_001206591.1	NES
XM_024986524.1	MYOZ1
NM_001205783.2	GPRIN2
XM_024976023.1	C4BPA
XM_005217649.4	ZNF268
XM_005228025.4	ZMYM3
XM_005203351.4	TMCO4
XM_024978348.1	ZNF821
XM_015471805.2	ZFP2
XM_024990440.1	CROT
XM_024995897.1	DNAJB5
XM_024975501.1	TBCEL
XM_010815582.3	ZNF582
XM_005209612.4	MYOZ3
XM_010817139.3	CYP1A2
XM_024975502.1	TBCEL
XM_005204276.4	SLC44A3
XM_024997533.1	TEX9
XM_024983875.1	FOXQ1
XM_005205899.2	TPK1
XM_024988849.1	IQSEC2
XM_024999876.1	WDFY2
XM_005210076.4	TLE4
XM_024976057.1	TNNT2
XM_015458609.2	CHRNE
XM_024986822.1	ZFAND4
XM_005220747.4	CNTNAP1
XM_024995562.1	TLE4
XM_024978121.1	ARHGEF19
XM_024984597.1	ZNF516
XM_024992091.1	TCP11L2
NM_001081515.1	DYRK1B
XM_024989097.1	SERPINB4
XR_003036397.1	SRSF12
XM_024975495.1	PGAP2
XM_015474547.2	TRIQK
XM_024978700.1	ZNF568
XM_005214651.4	ZSWIM1
XR_003033313.1	BRSK2
XM_024994954.1	SLC25A23
XM_024995147.1	ADAMTSL5
XM_024976502.1	KLHL17
XM_024985003.1	CPPED1
XM_024981124.1	CEP112
XM_015460981.2	RHOBTB1
XM_005206266.4	NCKAP5L
XR_003030731.1	ULK2
XM_024984298.1	NETO1
XM_024977208.1	TMEM144
NM_001192748.1	MYO1F
XM_024978698.1	ZNF568
XM_005210080.3	SPAG8
XM_015467949.2	UPP1
XM_024981684.1	LOC508153
XM_024986838.1	FAM170B
XM_024983483.1	NQO2
XM_010808144.3	AGTPBP1
XM_024995769.1	SH3RF1
XM_024985096.1	LOC112444276
XM_005208432.2	TMEM59L
XM_024978656.1	ZNF226
XM_005217149.4	TNFRSF25
XM_024986275.1	CSGALNACT1
XM_024985197.1	SRRM3
XM_025002003.1	SLC45A4
XM_024990298.1	CSF2RA
XM_010817158.3	AKAP6
XM_025000341.1	DNMT3B
XM_005209606.4	SLC6A7
XM_005203438.3	PBX1
NM_001098982.2	CCDC80
XM_024980736.1	ZMYND15
XM_024988662.1	LOC507696
XM_024995133.1	PCSK4
XM_005208640.4	NFIX
XM_024979370.1	FAM71E2
XM_024989809.1	S100A3
XM_005219518.4	LOC101906828
XM_010814196.3	DEPDC5
XM_005217084.4	TNFRSF18
XM_002697933.5	FLYWCH1
NM_001206904.1	LIMK1
XM_005200985.4	FAM234A
XM_015459572.2	ACOX2
XM_010805453.3	PIK3C2G
XM_010821192.2	PIDD1
XM_024981754.1	SPHKAP
XM_024977869.1	LOC101905136
XM_010820356.3	ANK1
XM_024984882.1	SNX29
XM_010816060.3	KDM6B
XM_024977961.1	LIPE
XM_024976588.1	PPP1R12B
XM_002696785.5	TDRD9
NM_001163412.1	CD274
XM_024994872.1	NFIX
XR_815641.3	KCNIP2
XM_024989221.1	LOC107131803
NM_001024548.1	ACSBG1
XM_024994734.1	ZNF93
XM_015471976.2	LOC100139362
XM_010807922.2	RUSC2
XR_003034590.1	RAPGEF3
XM_024984058.1	HIVEP1
NM_001076035.1	GTDC1
XM_010800780.3	RGS11
NM_001075341.1	CDC42EP2
XM_024975514.1	CYP2R1
XM_024993359.1	HS3ST1
XM_010813005.3	C4BPA
XM_024980120.1	CDRT4
XM_002688540.4	FCHO1
XM_024994628.1	NUDT12
